# Supplementary material for: Validation of SNP Markers for Diversity Analysis, Quality Control, and Trait Selection in a Biofortified Cassava Population
Source: Plants (Basel). 2024 Aug 21;13(16):2328. doi: 10.3390/plants13162328 (PMC11359368; doi:10.3390/plants13162328)
Supplement: Supplementary file 1 [file plants-13-02328-s001.zip]

Archive with 23 entries (21 files):
- Suppl_all_26June2024/
- Suppl_all_26June2024/.DS_Store
- __MACOSX/Suppl_all_26June2024/._.DS_Store
- Suppl_all_26June2024/Revised_Supplemental Figures_26June2024/
- Suppl_all_26June2024/Revised_Supplementary_Table_26June2024.xlsx
- Suppl_all_26June2024/Revised_Supplemental Figures_26June2024/Figure S8.TIF
- __MACOSX/Suppl_all_26June2024/Revised_Supplemental Figures_26June2024/._Figure S8.TIF
- Suppl_all_26June2024/Revised_Supplemental Figures_26June2024/Figure S9.TIF
- __MACOSX/Suppl_all_26June2024/Revised_Supplemental Figures_26June2024/._Figure S9.TIF
- Suppl_all_26June2024/Revised_Supplemental Figures_26June2024/Figure S4.TIF
- __MACOSX/Suppl_all_26June2024/Revised_Supplemental Figures_26June2024/._Figure S4.TIF
- Suppl_all_26June2024/Revised_Supplemental Figures_26June2024/Figure S5.TIF
- __MACOSX/Suppl_all_26June2024/Revised_Supplemental Figures_26June2024/._Figure S5.TIF
- Suppl_all_26June2024/Revised_Supplemental Figures_26June2024/Figure S7.TIF
- __MACOSX/Suppl_all_26June2024/Revised_Supplemental Figures_26June2024/._Figure S7.TIF
- Suppl_all_26June2024/Revised_Supplemental Figures_26June2024/Figure S6.TIF
- __MACOSX/Suppl_all_26June2024/Revised_Supplemental Figures_26June2024/._Figure S6.TIF
- Suppl_all_26June2024/Revised_Supplemental Figures_26June2024/Figure S2.TIF
- __MACOSX/Suppl_all_26June2024/Revised_Supplemental Figures_26June2024/._Figure S2.TIF
- Suppl_all_26June2024/Revised_Supplemental Figures_26June2024/Figure S3.TIF
- __MACOSX/Suppl_all_26June2024/Revised_Supplemental Figures_26June2024/._Figure S3.TIF
- Suppl_all_26June2024/Revised_Supplemental Figures_26June2024/Figure S1.TIF
- __MACOSX/Suppl_all_26June2024/Revised_Supplemental Figures_26June2024/._Figure S1.TIF
