# Supplementary material for: Validation of SNP Markers for Diversity Analysis, Quality Control, and Trait Selection in a Biofortified Cassava Population
Source: Plants (Basel). 2024 Aug 21;13(16):2328. doi: 10.3390/plants13162328 (PMC11359368; doi:10.3390/plants13162328)
Supplement: Supplementary file 1 [file plants-13-02328-s001.zip › Suppl_all_26June2024/Revised_Supplementary_Table_26June2024.xlsx]

## Sheet: Table S1
Table S2. Descriptive statistics of the traits
	TCC chart	DMC	TCC iCheck	CMDS
min	1	13.7	0.3	1
max	8	46.6	25.3	3.7
range	7	32.9	25	2.7
median	4	35.45	10.1	1
mean	3.42	34.62	10.88	1.45
SE.mean	0.057	0.39	0.31	0.036
var	1.07	48.06	28.97	0.43
std.dev	1.03	6.93	5.38	0.65
coef.var	0.3	0.2	0.49	0.45

## Sheet: Table S2
Table S1. The initial 376 cassava genotypes used in the study
Accessions	Trial information	Female_Parent	Male_Parent	Pedigree	Cross Type	Seed Source	Accessions genotyped with DART	Clusters_KASP_Markers	cluster_DArTseq	PVA_snpME0001	CMD_snpME0021	CMD_snpME0022	CMD_snpME0025	DMC_snpME0027	DMC_snpME0038	DMC_CMG_snpME0040	_PVA_snpME0047	_PVA_snpME0053	PVA_snpME0056	TCC Chart	DMC	TCC iCheck	mcmds
C19	Crossing Parents	TME3	UG110003	TME3/UG110003	biparental	IITA/CIAT		Cluster 1		CC	GT	AG	GG	CC	AA	CT	AA	CC	GG	1	16.6333		1.02381
C243	Crossing Parents	TME3	UG110003	TME3/UG110003	biparental	IITA/CIAT		Cluster 1		CC	GT	AG	AG	CC	AG	CT	AA	CC	GG	1.77778
C33	Crossing Parents	TME3	UG110003	TME3/UG110003	biparental	IITA/CIAT		Cluster 1		CC	GT	AG	AA	CC	AA	CT	AA	CC	GG		44.2		1.03333
C39	Crossing Parents	TME3	UG110003	TME3/UG110003	biparental	IITA/CIAT		Cluster 1		CC	GT	AG	AG	CC	AG	CT	AA	CC	GG		41.9		1
C413	Crossing Parents	TME3	UG110003	TME3/UG110003	biparental	IITA/CIAT		Cluster 1		CC	GT	AG	GG	CC	AG	CT	AA	CC	GG	1.33333	40.91
GM3736-40	Crossing Parents	GM905-57	GM905-60	GM905-57/GM905-60	biparental	CIAT		Cluster 1		AC	GG	AA	GG	CT	GG	TT	AG	CC	GG	4
GM5205-11	Crossing Parents	GM3519-10	GM3681-10	GM3519-10/GM3681-10	biparental	CIAT		Cluster 2		AC	GG	AA	GG	CT	AG	TT	AA	CC	GG	4
GM5260-3	Crossing Parents	GM3653-32	GM3674-41	GM3653-32/GM3674-41	biparental	CIAT		Cluster 1		AA	GG	AA	GG	TT	AG	CT	AA	CC	GG	3.28571
GM9221-2	Crossing Parents	SM3682-57	SM3679-23	SM3682-57/SM3679-23	biparental	CIAT		Cluster 1		AA	GG	AA	GG	TT	AG	CT	AA	CC	GG	7
GM9331-1	Crossing Parents	GM3739-13	GM4395-27	GM3739-13/GM4395-27	biparental	CIAT		Cluster 1		AA	GG	AA	GG	TT	AG	TT	AG	CC	GG	8
GM9353-15	Crossing Parents	GM4350-16	GM3667-32	GM4350-16/GM3667-32	biparental	CIAT		Cluster 1		AA	GG	AA	GG	TT	AG	TT	AA	CC	GG	4
GM9353-98	Crossing Parents	GM4350-16	GM3667-32	GM4350-16/GM3667-32	biparental	CIAT		Cluster 1		AA	GG	AA	GG	TT	GG	CT	AA	CC	GG	3.11111
IITA-TMS-IBA000070	Check Hawaii WT	TMEB459		TMEB459/NA	open	IITA	DArTseq		Cluster 1
IITA-TMS-IBA011086	Genetic gain	IITA-TMS-IBA950967	IITA-TMS-IBA950925	IITA-TMS-IBA950967/IITA-TMS-IBA950925	biparental	IITA		Cluster 1		CC	GT	AG	AG	CT	AA	NN	AA	CC	GG	1	30.4835		1.14286
IITA-TMS-IBA011368	Crossing Parents	IITA-TMS-IBA940561	IITA-TMS-IBA940263	IITA-TMS-IBA940561/IITA-TMS-IBA940263	biparental	IITA		Cluster 2		AA	GT	AG	GG	TT	AA	TT	AG	CT	GT				3
IITA-TMS-IBA011371	Crossing Parents	IITA-TMS-IBA940561	IITA-TMS-IBA940263	IITA-TMS-IBA940561/IITA-TMS-IBA940263	biparental	IITA
IITA-TMS-IBA011797	Crossing Parents	IITA-TMS-IBA950379	TMEB117	IITA-TMS-IBA950379/TMEB117	biparental	IITA	DArTseq	Cluster 1	Cluster 1	AC	GT	AG	AG	CT	AG	CT	AG	CC	GG	2.1506	29.3123	4.02584	1
IITA-TMS-IBA070337	Check YRT Hawaii & CIAT	IITA-TMS-IBA920429		IITA-TMS-IBA920429/NA	open	IITA	DArTseq	Cluster 1	Cluster 1	AC	TT	GG	GG	CT	AG	CT	AA	CT	GG				1
IITA-TMS-IBA070539	Genetic gain	IITA-TMS-IBA011610	IITA-TMS-IBA011442	IITA-TMS-IBA011610/IITA-TMS-IBA011442	biparental	IITA		Cluster 2		AA	TT	GG	AA	TT	GG	TT	AG	CT	GG	3.60907	26.2354	9.56361	2
IITA-TMS-IBA070593	Check YRT Hawaii & CIAT	IITA-TMS-IBA011277	IITA-TMS-IBA990067	IITA-TMS-IBA011277/IITA-TMS-IBA990067	biparental	IITA	DArTseq	Cluster 2	Cluster 2	AA	TT	GG	AG	TT	GG	CT	AG	CT	TT	4.29647	29.3618	11.1048	1
IITA-TMS-IBA120008	Crossing Parents	IITA-TMS-IBA071393	GM3653-66	IITA-TMS-IBA071393/GM3653-66	biparental	IITA/CIAT		Cluster 2		AA	GT	AG	GG	TT	GG	CT	AA	CC	GG				1.33333
IITA-TMS-IBA141085	Genetic gain	IITA-TMS-IBA070593	IITA-TMS-IBA120037	IITA-TMS-IBA070593/IITA-TMS-IBA120037	biparental	IITA
IITA-TMS-IBA141086	Genetic gain	IITA-TMS-IBA071026	IITA-TMS-IBA011368	IITA-TMS-IBA071026/IITA-TMS-IBA011368	biparental	IITA		Cluster 2		AA	GT	AG	AG	TT	AA	CT	AG	CT	GT	3.15789	26.9353	8.6425	1.66667
IITA-TMS-IBA141092	YRT.HAWAII	IITA-TMS-IBA070593	IITA-TMS-IBA120004	IITA-TMS-IBA070593/IITA-TMS-IBA120004	biparental	IITA	DArTseq	Cluster 2	Cluster 2	AA	GT	AG	GG	TT	AG	CT	AA	CC	GT	4.18644	25.291	14.6337	1.33333
IITA-TMS-IBA141098	Genetic gain	IITA-TMS-IBA120038	IITA-TMS-IBA120004	IITA-TMS-IBA120038/IITA-TMS-IBA120004	biparental	IITA
IITA-TMS-IBA141099A	Genetic gain	IITA-TMS-IBA120038	IITA-TMS-IBA120004	IITA-TMS-IBA120038/IITA-TMS-IBA120004	biparental	IITA		Cluster 2		AA	GT	AG	GG	TT	AA	CC	AA	CC	GG	3.1	23.1556	9.75833	1
IITA-TMS-IBA141103	Genetic gain	IITA-TMS-IBA120004	IITA-TMS-IBA120017	IITA-TMS-IBA120004/IITA-TMS-IBA120017	biparental	IITA		Cluster 2		AA	TT	GG	AA	TT	AA	CT	GG	CT	GG	3.375	31.8077	11.831	1.66667
IITA-TMS-IBA150815	Crossing Parents	IITA-TMS-IBA120010	IITA-TMS-IBA120038	IITA-TMS-IBA120010/IITA-TMS-IBA120038	biparental	IITA		Cluster 2		AA	GT	AG	AA	TT	AA	CT	GG	CT	GG				1
IITA-TMS-IBA154798	Crossing Parents	IITA-TMS-IBA070593	IITA-TMS-IKN120043	IITA-TMS-IBA070593/IITA-TMS-IKN120043	biparental	IITA		Cluster 1		AA	GT	AG	AG	TT	GG	CT	GG	CT	GT				1
IITA-TMS-IBA154810	AYT24highTCIB	IITA-TMS-IKN120016	IITA-TMS-IKN120061	IITA-TMS-IKN120016/IITA-TMS-IKN120061	biparental	IITA	DArTseq	Cluster 1	Cluster 2	AA	TT	GG	AG	TT	GG	TT	AG	CT	TT				1
IITA-TMS-IBA160008	Multiplication	IITA-TMS-IKN120002	IITA-TMS-IBA120008	IITA-TMS-IKN120002/IITA-TMS-IBA120008	biparental	IITA	DArTseq	Cluster 2	Cluster 2	AC	TT	GG	GG	CT	AG	CT	AA	NN	GG				1
IITA-TMS-IBA160102	Genetic gain	IITA-TMS-IKN120024	IITA-TMS-UBJ120003	IITA-TMS-IKN120024/IITA-TMS-UBJ120003	biparental	IITA		Cluster 1		NN	TT	GG	AG	TT	AG	NN	AG	CT	GG	4.58333	26.0037	17.1907	1
IITA-TMS-IBA160112	Genetic gain	IITA-TMS-IKN120036	IITA-TMS-UBJ120003	IITA-TMS-IKN120036/IITA-TMS-UBJ120003	biparental	IITA		Cluster 2		AA	TT	GG	AA	TT	AG	CT	AG	CT	GT				1
IITA-TMS-IBA160583	Genetic gain	IITA-TMS-IKN120024	IITA-TMS-UBJ120003	IITA-TMS-IKN120024/IITA-TMS-UBJ120003	biparental	IITA		Cluster 2		NN	TT	GG	GG	TT	AA	CT	AG	CT	GG	4	27.0112	15.0083	1.33333
IITA-TMS-IBA161481	Genetic gain	IITA-TMS-UBJ120003	IITA-TMS-IBA070337	IITA-TMS-UBJ120003/IITA-TMS-IBA070337	biparental	IITA		Cluster 1		AC	TT	GG	GG	CT	AG	CT	AA	CT	GG	2.88889	34.3267	9.035	1
IITA-TMS-IBA164773	AYT24highTCIB	IITA-TMS-IBA011086		IITA-TMS-IBA011086/NA	open	IITA	DArTseq	Cluster 2	Cluster 2	AA	TT	GG	AG	TT	AG	TT	AG	CT	GT	3.35897	26.0066	11.915	1
IITA-TMS-IBA164785	Crossing Parents	IITA-TMS-IBA070539	IITA-TMS-IBA141092	IITA-TMS-IBA070539/IITA-TMS-IBA141092	biparental	IITA	DArTseq	Cluster 1	Cluster 2	AA	TT	GG	GG	TT	GG	CT	AG	CT	GG	4.1	25.9556	15.669	1
IITA-TMS-IBA164800	Crossing Parents	IITA-TMS-IKN120024	IITA-TMS-IBA120008	IITA-TMS-IKN120024/IITA-TMS-IBA120008	biparental	IITA	DArTseq	Cluster 2	Cluster 2	AA	GT	AG	GG	TT	AG	CT	AG	CT	GG	3.88462	26.0222	14.2053	1
IITA-TMS-IBA170015	Genetic gain	IITA-TMS-IBA141092	IITA-TMS-UBJ120003	IITA-TMS-IBA141092/IITA-TMS-UBJ120003	biparental	IITA		Cluster 2		AA	TT	GG	GG	TT	AG	CT	AG	CT	GG	3.70588	35.2	15.8133	1
IITA-TMS-IBA170067	Genetic gain	IITA-TMS-IBA011412	IITA-TMS-IBA120004	IITA-TMS-IBA011412/IITA-TMS-IBA120004	biparental	IITA		Cluster 1		AA	GT	AG	AG	TT	AA	CT	AA	CT	GG	4	24.5588	15.8393	1
IITA-TMS-IBA180058	AYT24highTCIB	IITA-TMS-IBA160027	IITA-TMS-IBA160077	IITA-TMS-IBA160027/IITA-TMS-IBA160077	biparental	IITA		Cluster 2		AA	GT	AG	AG	TT	AG	CC	AG	CT	GG	3.66667	16.7667	15.3827	1.33333
IITA-TMS-IBA180067	Crossing Parents	IITA-TMS-IBA160011	IITA-TMS-IBA160099	IITA-TMS-IBA160011/IITA-TMS-IBA160099	biparental	IITA	DArTseq	Cluster 2	Cluster 2	AA	GT	AG	GG	TT	AA	CT	AG	CT	GG	4.4	29.5	20.675	1
IITA-TMS-IBA180071	Crossing Parents	IITA-TMS-IBA141092	IITA-TMS-IBA011371	IITA-TMS-IBA141092/IITA-TMS-IBA011371	biparental	IITA		Cluster 2		AA	GT	AG	GG	TT	AA	CT	AG	CT	GG	4.6	26.02	17.225	1
IITA-TMS-IBA180081	Crossing Parents	IITA-TMS-IBA141092	IITA-TMS-IBA140145	IITA-TMS-IBA141092/IITA-TMS-IBA140145	biparental	IITA		Cluster 2		AA	GT	AG	GG	TT	AG	CT	AG	CT	GT	4.375	24.9625	16.25	1
IITA-TMS-IBA180088_28	Crossing Parents	IITA-TMS-IBA160077	IITA-TMS-IBA160132	IITA-TMS-IBA160077/IITA-TMS-IBA160132	biparental	IITA		Cluster 2		AA	GT	AG	AG	TT	AG	TT	AG	CT	GG	4.66667	22.6333	17.3146	1.33333
IITA-TMS-IBA180088_335	AYT24highTCIB	IITA-TMS-IBA160077	IITA-TMS-IBA160132	IITA-TMS-IBA160077/IITA-TMS-IBA160132	biparental	IITA
IITA-TMS-IBA180124	Crossing Parents	IITA-TMS-IBA160096	IITA-TMS-IBA160063	IITA-TMS-IBA160096/IITA-TMS-IBA160063	biparental	IITA		Cluster 2		AA	TT	GG	GG	TT	AA	CT	AG	CT	GT	4.8	30	17.325	1
IITA-TMS-IBA180210	Crossing Parents	IITA-TMS-IBA160075	IITA-TMS-IBA160063	IITA-TMS-IBA160075/IITA-TMS-IBA160063	biparental	IITA
IITA-TMS-IBA182920	Crossing Parents	IITA-TMS-IBA070539	IITA-TMS-IBA141092	IITA-TMS-IBA070539/IITA-TMS-IBA141092	biparental	IITA		Cluster 2		AA	TT	GG	GG	TT	GG	CT	AA	CT	GT	4.4	31.68	18.275	1
IITA-TMS-IBA182924	Multiplication	IITA-TMS-IBA160073	IITA-TMS-IBA141092	IITA-TMS-IBA160073/IITA-TMS-IBA141092	biparental	IITA
IITA-TMS-IBA182926	Multiplication	IITA-TMS-IBA160073	IITA-TMS-IBA141092	IITA-TMS-IBA160073/IITA-TMS-IBA141092	biparental	IITA		Cluster 2		AA	TT	GG	GG	TT	GG	CC	AA	CC	GG	4.4	32.4	16.7662	1
IITA-TMS-IBA182959	Crossing Parents	IITA-TMS-IBA070593	IITA-TMS-IBA160019	IITA-TMS-IBA070593/IITA-TMS-IBA160019	biparental	IITA		Cluster 2		AA	GT	AG	AG	TT	AG	CT	AG	CT	GG	4.6	31.42	17.95	1
IITA-TMS-IBA182962	Crossing Parents	IITA-TMS-IBA160203	IITA-TMS-IBA141092	IITA-TMS-IBA160203/IITA-TMS-IBA141092	biparental	IITA
IITA-TMS-IBA182976	Multiplication	IITA-TMS-IBA070539	IITA-TMS-IBA141092	IITA-TMS-IBA070539/IITA-TMS-IBA141092	biparental	IITA	DArTseq	Cluster 2	Cluster 2	AA	GT	AG	AG	TT	GG	TT	AG	CT	GT	4.57143	29.5714	16.9	1
IITA-TMS-IBA182984_187	AYT24highTCIB	IITA-TMS-IBA070539	IITA-TMS-IBA160134	IITA-TMS-IBA070539/IITA-TMS-IBA160134	biparental	IITA
IITA-TMS-IBA182984_268	Crossing Parents	IITA-TMS-IBA070539	IITA-TMS-IBA160134	IITA-TMS-IBA070539/IITA-TMS-IBA160134	biparental	IITA		Cluster 1		AA	GT	AG	GG	TT	GG	TT	GG	CT	GT	4.66667	15.3667	15.5567	2.66667
IITA-TMS-IBA182986	Crossing Parents	IITA-TMS-IBA160477	IITA-TMS-IBA160134	IITA-TMS-IBA160477/IITA-TMS-IBA160134	biparental	IITA		Cluster 2		AA	GT	AG	GG	TT	AG	CT	GG	CT	GT	4.1	30.78	18.3163	1
IITA-TMS-IBA182988	Crossing Parents	IITA-TMS-IBA160207	IITA-TMS-IBA160480	IITA-TMS-IBA160207/IITA-TMS-IBA160480	biparental	IITA		Cluster 2		AA	GT	AG	AG	TT	AA	TT	AG	CT	GG	4.6	35.36	18.975	1
IITA-TMS-IBA183001	Crossing Parents	IITA-TMS-IBA160112	IITA-TMS-IBA141092	IITA-TMS-IBA160169/IITA-TMS-IBA160134	biparental	IITA		Cluster 2		AA	GT	AG	AG	TT	GG	CT	AG	TT	GG	4.8	27.4	17.5425	1
IITA-TMS-IBA183019	Multiplication	IITA-TMS-IBA160075	IITA-TMS-IBA141092	IITA-TMS-IBA160075/IITA-TMS-IBA141092	biparental	IITA	DArTseq		Cluster 2
IITA-TMS-IBA183020	Crossing Parents	IITA-TMS-IBA061635	IITA-TMS-IBA070539	IITA-TMS-IBA061635/IITA-TMS-IBA070539	biparental	IITA		Cluster 2		AA	GT	AG	AG	TT	AA	CT	GG	CT	GG	4.3	27.25	16.2888	1
IITA-TMS-IBA183028	Multiplication	IITA-TMS-IBA164462	IITA-TMS-IBA141092	IITA-TMS-IBA164462/IITA-TMS-IBA141092	biparental	IITA		Cluster 2		AA	TT	GG	GG	TT	AG	TT	GG	TT	GT	4.7	30.22	20.325	1
IITA-TMS-IBA183037	Crossing Parents	IITA-TMS-IBA160477	IITA-TMS-IBA141092	IITA-TMS-IBA160477/IITA-TMS-IBA141092	biparental	IITA		Cluster 2		AA	TT	GG	AG	TT	AG	CT	AG	CT	GG	4.4	29.82	17.4812	1
IITA-TMS-IBA183044	Crossing Parents	IITA-TMS-IBA141092	IITA-TMS-IBA160036	IITA-TMS-IBA141092/IITA-TMS-IBA160036	biparental	IITA		Cluster 2		AA	GT	AG	GG	TT	GG	CC	AG	CT	GT	4.2	31.51	18.7275	1
IITA-TMS-IBA183047	Crossing Parents	IITA-TMS-IBA070593	IITA-TMS-IBA160134	IITA-TMS-IBA070593/IITA-TMS-IBA160134	biparental	IITA		Cluster 2		AA	GT	AG	AG	TT	GG	TT	AG	CT	TT	4.8	33	17.475	1
IITA-TMS-IBA183089	AYT24highTCIB	IITA-TMS-IBA141092	IITA-TMS-IBA160019	IITA-TMS-IBA141092/IITA-TMS-IBA160019	biparental	IITA		Cluster 2		AA	GT	AG	GG	TT	AA	CC	AG	CT	GT	4	15.8667	17.495	1
IITA-TMS-IBA183097	Multiplication	IITA-TMS-IBA141092	IITA-TMS-IBA160196	IITA-TMS-IBA141092/IITA-TMS-IBA160196	biparental	IITA	DArTseq		Cluster 2
IITA-TMS-IBA183098	Multiplication	IITA-TMS-IBA141092	IITA-TMS-IBA160196	IITA-TMS-IBA141092/IITA-TMS-IBA160196	biparental	IITA	DArTseq	Cluster 2	Cluster 2	AA	GT	AG	GG	TT	AG	CC	AG	CT	TT	4.11111	24.2778	15.3286	1
IITA-TMS-IBA183283	Multiplication	IITA-TMS-IBA160467	IITA-TMS-IBA160136	IITA-TMS-IBA160467/IITA-TMS-IBA160136	biparental	IITA	DArTseq	Cluster 2	Cluster 2	AA	GT	AG	AG	TT	AG	CC	AG	CT	GT	3.88889	30.7222	18.1	1
IITA-TMS-IBA183321	Multiplication	IITA-TMS-IBA160587	IITA-TMS-IBA141092	IITA-TMS-IBA160587/IITA-TMS-IBA141092	biparental	IITA		Cluster 2		AA	GT	AG	AG	TT	AG	TT	AA	CT	GG	4.22222	29.1222	19.5	1
IITA-TMS-IBA183376	Multiplication	IITA-TMS-IBA160076	IITA-TMS-IBA141092	IITA-TMS-IBA160076/IITA-TMS-IBA141092	biparental	IITA	DArTseq	Cluster 2	Cluster 2	AA	TT	GG	GG	TT	AG	TT	AG	CT	GT	4.33333	27.9222	17.8143	1
IITA-TMS-IBA183411	Multiplication	IITA-TMS-IBA160085	IITA-TMS-IBA160077	IITA-TMS-IBA160085/IITA-TMS-IBA160077	biparental	IITA	DArTseq	Cluster 2	Cluster 2	AA	GT	AG	GG	TT	AG	CT	AG	CT	GG	4.77778	27.0889	17.1857	1
IITA-TMS-IBA183441	Multiplication	IITA-TMS-IBA160510	IITA-TMS-IBA141092	IITA-TMS-IBA160510/IITA-TMS-IBA141092	biparental	IITA	DArTseq	Cluster 2	Cluster 2	AA	TT	GG	GG	TT	AG	CT	AG	CT	GT	3.88889	28.8333	17.2714	1
IITA-TMS-IBA183561	Multiplication	IITA-TMS-IBA160072	IITA-TMS-IBA160072	IITA-TMS-IBA160072/IITA-TMS-IBA160072	self	IITA	DArTseq	Cluster 2	Cluster 1	AA	GT	AG	GG	TT	AG	CT	AG	CT	GG	3.88889	29.7778	13.9714	1
IITA-TMS-IBA190027	AYT24highTCIB	IITA-TMS-IBA160085	IITA-TMS-IBA160073	IITA-TMS-IBA160085/IITA-TMS-IBA160073	biparental	IITA		Cluster 2		AA	TT	GG	GG	TT	GG	CT	AG	NN	GG	3.66667	13.6667	12.1896	1
IITA-TMS-IBA190048	Multiplication	IITA-TMS-IBA161872	IITA-TMS-IBA160019	IITA-TMS-IBA161872/IITA-TMS-IBA160019	biparental	IITA	DArTseq	Cluster 2	Cluster 2	AA	TT	GG	GG	TT	AG	TT	AG	NN	GG	3.8	30.86	18.075	1.33333
IITA-TMS-IBA190066	AYT24highTCIB	IITA-TMS-IBA162445	IITA-TMS-IBA161755	IITA-TMS-IBA162445/IITA-TMS-IBA161755	biparental	IITA		Cluster 2		AA	GT	AG	AG	TT	AA	CC	AA	CT	GG	4	19.2	16.7744	1.66667
IITA-TMS-IBA190070	Multiplication	IITA-TMS-IKN120016	IITA-TMS-IBA160036	IITA-TMS-IKN120016/IITA-TMS-IBA160036	biparental	IITA		Cluster 2		AA	GT	AG	AG	TT	AG	CC	GG	CT	GG	4.2	29.14	20.525	1
IITA-TMS-IBA190071	Multiplication	IITA-TMS-IKN130010	IITA-TMS-IBA160136	IITA-TMS-IKN130010/IITA-TMS-IBA160136	biparental	IITA		Cluster 2		AA	GT	AG	AG	TT	AA	CT	GG	CT	GG	3.6	29.56	15.8	1
IITA-TMS-IBA190089	Multiplication	IITA-TMS-IKN140026	IITA-TMS-IBA160112	IITA-TMS-IKN140026/IITA-TMS-IBA160112	biparental	IITA		Cluster 2		AA	TT	GG	AG	TT	AA	TT	AG	CT	GT	3.8	27.34	16.775	2
IITA-TMS-IBA190092	Multiplication	IITA-TMS-IBA141092	IITA-TMS-IBA141092	IITA-TMS-IBA141092/IITA-TMS-IBA141092	self	IITA		Cluster 2		AA	GT	AG	AG	TT	AA	CT	AG	CT	GG	3.8	31.32	17.75	1
IITA-TMS-IBA190096	AYT24highTCIB	IITA-TMS-IBA141092	IITA-TMS-IBA141092	IITA-TMS-IBA141092/IITA-TMS-IBA141092	self	IITA		Cluster 2		AA	GT	AG	GG	TT	GG	CT	AA	CC	GT	4.66667	18.9667	18.2848	1.66667
IITA-TMS-IBA190105	Multiplication	IITA-TMS-IBA160201	IITA-TMS-IBA160073	IITA-TMS-IBA160201/IITA-TMS-IBA160073	biparental	IITA		Cluster 1		AA	TT	GG	AG	TT	AG	CC	AG	NN	GG	3.8	31.375	20.075	1
IITA-TMS-IBA190108	Multiplication	IITA-TMS-IBA160112	IITA-TMS-IBA160201	IITA-TMS-IBA160112/IITA-TMS-IBA160201	biparental	IITA		Cluster 2		AA	GT	AG	AA	TT	AG	CT	AG	CT	GT	3.6	33.2	16.67	1
IITA-TMS-IBA190109	Multiplication	IITA-TMS-IBA160112	IITA-TMS-IBA160201	IITA-TMS-IBA160112/IITA-TMS-IBA160201	biparental	IITA		Cluster 2		AA	GT	AG	AA	TT	AG	CT	GG	CT	GT	3.8	34.54	19.66	1
IITA-TMS-IBA190111	Multiplication	IITA-TMS-IBA160201	IITA-TMS-IBA160112	IITA-TMS-IBA160201/IITA-TMS-IBA160112	biparental	IITA		Cluster 2		AA	TT	GG	AA	TT	AG	CC	AG	CT	GT	4.4	31.7	17.2775	1
IITA-TMS-IBA190112	Multiplication	IITA-TMS-IBA160112	IITA-TMS-IBA160201	IITA-TMS-IBA160112/IITA-TMS-IBA160201	biparental	IITA	DArTseq	Cluster 2	Cluster 2	AA	GT	AG	AA	TT	AG	CT	AG	CT	GT	3.8	31.725	18.5925	1
IITA-TMS-IBA190115	Multiplication	IITA-TMS-IBA160112	IITA-TMS-IBA160229	IITA-TMS-IBA160112/IITA-TMS-IBA160229	biparental	IITA		Cluster 2		AA	TT	GG	AA	TT	AA	CT	AG	CT	GG	4	32.42	17.0367	1
IITA-TMS-IBA190126	Multiplication	IITA-TMS-IBA160200	IITA-TMS-IBA160075	IITA-TMS-IBA160200/IITA-TMS-IBA160075	biparental	IITA		Cluster 2		AA	GT	AG	GG	TT	AA	CT	AG	CT	GT	3.6	32.34	17.9433	1
IITA-TMS-IBA190128	Multiplication	IITA-TMS-IBA160201	IITA-TMS-IBA160073	IITA-TMS-IBA160201/IITA-TMS-IBA160073	biparental	IITA	DArTseq	Cluster 2		AA	TT	GG	AG	TT	AG	CC	AG	CT	GG	3.8	33.775	19.34	1
IITA-TMS-IBA190141	Multiplication	IITA-TMS-IBA161278	IITA-TMS-IBA162885	IITA-TMS-IBA161278/IITA-TMS-IBA162885	biparental	IITA	DArTseq	Cluster 2	Cluster 2	AA	GT	AG	GG	TT	AG	CT	AG	CT	GG	5	32.26	20.5075	1
IITA-TMS-IBA190154	Multiplication	IITA-TMS-IKN120016	IITA-TMS-IBA141092	IITA-TMS-IKN120016/IITA-TMS-IBA141092	biparental	IITA	DArTseq	Cluster 2	Cluster 2	AA	GT	AG	AG	TT	GG	CC	AA	CC	GG	4.2	33.825	18.025	1
IITA-TMS-IBA190273	AYT20HTCIB	IITA-TMS-IBA141092	IITA-TMS-IBA161575	IITA-TMS-IBA141092/IITA-TMS-IBA161575	biparental	IITA		Cluster 2		AA	GT	AG	AG	TT	GG	TT	AG	CT	TT	3.66667	28.8733	12.365	1.33333
IITA-TMS-IBA190283	Crossing Parents	IITA-TMS-IBA070593	IITA-TMS-IKN130010	IITA-TMS-IBA070593/IITA-TMS-IKN130010	biparental	IITA	DArTseq	Cluster 2	Cluster 2	AA	TT	GG	GG	TT	GG	CC	AG	CT	TT	5	37.1	19.83	1
IITA-TMS-IBA190342	AYT20HTCIB	IITA-TMS-IBA141102	IITA-TMS-IKN130010	IITA-TMS-IBA141102/IITA-TMS-IKN130010	biparental	IITA		Cluster 2		AA	GT	AG	AG	TT	AG	CT	GG	CT	GG	4	28.7067	13.97	1
IITA-TMS-IBA190343	AYT20HTCIB	IITA-TMS-IBA141092	IITA-TMS-IBA141102	IITA-TMS-IBA141092/IITA-TMS-IBA141102	biparental	IITA		Cluster 2		AA	GT	AG	GG	TT	GG	NN	AG	CC	NN	3.66667	36.2767	15.68	1
IITA-TMS-IBA190344	Crossing Parents	IITA-TMS-IBA070593	IITA-TMS-IBA160596	IITA-TMS-IBA070593/IITA-TMS-IBA160596	biparental	IITA		Cluster 2		AA	TT	GG	GG	TT	GG	CT	AG	CC	GT	3	35.2		1
IITA-TMS-IBA190346	Crossing Parents	IITA-TMS-IBA141092	IITA-TMS-IBA160112	IITA-TMS-IBA141092/IITA-TMS-IBA160112	biparental	IITA		Cluster 2		AA	TT	GG	AG	TT	AG	CT	AA	CC	GT	4	33.5		1
IITA-TMS-IBA190370	AYT20HTCIB	IITA-TMS-IBA070539	IITA-TMS-IBA160073	IITA-TMS-IBA070539/IITA-TMS-IBA160073	biparental	IITA		Cluster 2		AA	GT	AG	AG	TT	AG	CC	AG	CT	GG	4.33333	30.08	14.965	1
IITA-TMS-IBA190387	Crossing Parents	IITA-TMS-IBA160019	IITA-TMS-IBA160112	IITA-TMS-IBA160019/IITA-TMS-IBA160112	biparental	IITA	DArTseq	Cluster 2	Cluster 2	AA	GT	AG	AG	TT	AG	CT	AG	CT	GT	4	40.7	16.55	2
IITA-TMS-IBA190389	Crossing Parents	IITA-TMS-IBA141092	IITA-TMS-IBA160112	IITA-TMS-IBA141092/IITA-TMS-IBA160112	biparental	IITA	DArTseq	Cluster 2	Cluster 2	AA	TT	GG	AG	TT	GG	CT	AG	CT	GT	3	35	17.45	1
IITA-TMS-IBA190392	AYT20HTCIB	IITA-TMS-IBA160019	IITA-TMS-IBA160112	IITA-TMS-IBA160019/IITA-TMS-IBA160112	biparental	IITA		Cluster 2		AA	TT	GG	AA	TT	GG	TT	AA	CT	GT	5.66667	32.2033	15.515	1.66667
IITA-TMS-IBA190396	Crossing Parents	IITA-TMS-IBA141092	IITA-TMS-IBA160112	IITA-TMS-IBA141092/IITA-TMS-IBA160112	biparental	IITA		Cluster 2		AA	GT	AG	AG	TT	AG	CT	AA	CC	GT	4	34.2	0	1
IITA-TMS-IBA190408	AYT20HTCIB	IITA-TMS-IBA160073	IITA-TMS-IBA160085	IITA-TMS-IBA160073/IITA-TMS-IBA160085	biparental	IITA		Cluster 2		AA	TT	GG	AG	TT	AG	CT	AG	CT	GG	4	36.0067	14.52	1
IITA-TMS-IBA190435	AYT20HTCIB	IITA-TMS-IBA160073	IITA-TMS-IBA120008	IITA-TMS-IBA160073/IITA-TMS-IBA120008	biparental	IITA		Cluster 2		AA	GT	AG	GG	TT	GG	CT	AA	CT	GG	4	35.3267	12.09	1
IITA-TMS-IBA190442	AYT20HTCIB	IITA-TMS-IBA160008	IITA-TMS-IBA150605	IITA-TMS-IBA160008/IITA-TMS-IBA150605	biparental	IITA		Cluster 2		AC	TT	GG	GG	CT	AG	CT	AA	CT	GT	4.66667	34.0667	11.555	1
IITA-TMS-IBA190444	AYT20HTCIB	IITA-TMS-IBA160008	IITA-TMS-IBA150605	IITA-TMS-IBA160008/IITA-TMS-IBA150605	biparental	IITA		Cluster 1		AA	GT	AG	GG	TT	AG	CT	AA	CT	GT	4	32.9967	18.28	1
IITA-TMS-IBA190452	AYT20HTCIB	IITA-TMS-IBA160019	IITA-TMS-IBA160229	IITA-TMS-IBA160019/IITA-TMS-IBA160229	biparental	IITA		Cluster 1		AA	GT	AG	GG	TT	AG	NN	AG	CT	GG	4.33333	30.6667	15.505	1
IITA-TMS-IBA190456	Crossing Parents	IITA-TMS-IBA070593	IITA-TMS-IBA160102	IITA-TMS-IBA070593/IITA-TMS-IBA160102	biparental	IITA		Cluster 2		AA	GT	AG	AG	TT	GG	CC	AG	CC	GT	3	33.4		1
IITA-TMS-IBA190525	Crossing Parents	IITA-TMS-IBA160075	IITA-TMS-IBA160102	IITA-TMS-IBA160075/IITA-TMS-IBA160102	biparental	IITA		Cluster 2		AA	GT	AG	GG	TT	AG	CC	GG	CT	GG	4	34		1.33333
IITA-TMS-IBA190582	Crossing Parents	IITA-TMS-IBA160075	IITA-TMS-IBA141092	IITA-TMS-IBA160075/IITA-TMS-IBA141092	biparental	IITA		Cluster 1		AA	TT	GG	GG	TT	AG	CT	AG	CT	GT	4	33.1		1
IITA-TMS-IBA190586	AYT20HTCIB	IITA-TMS-IBA160201	IITA-TMS-IBA160200	IITA-TMS-IBA160201/IITA-TMS-IBA160200	biparental	IITA		Cluster 2		AA	GT	AG	AG	TT	AG	CT	AG	CT	GG	4	32.1533	12.09	2
IITA-TMS-IBA190593	AYT20HTCIB	IITA-TMS-IBA160201	IITA-TMS-IBA141092	IITA-TMS-IBA160201/IITA-TMS-IBA141092	biparental	IITA		Cluster 1		AA	GT	AG	AG	TT	GG	CT	AG	CT	GG	4.33333	36.2233	14.265	1
IITA-TMS-IBA190598	Crossing Parents	IITA-TMS-IBA160201	IITA-TMS-IBA160075	IITA-TMS-IBA160201/IITA-TMS-IBA160075	biparental	IITA		Cluster 2		AA	GT	AG	AG	TT	AA	CT	GG	CT	GG				1
IITA-TMS-IBA190602	Crossing Parents	IITA-TMS-IBA160201	IITA-TMS-IBA160075	IITA-TMS-IBA160201/IITA-TMS-IBA160075	biparental	IITA	DArTseq	Cluster 2	Cluster 2	AA	TT	GG	AG	TT	AG	CT	GG	CT	GG	5	25.1	21.37	1
IITA-TMS-IBA190607	AYT20HTCIB	IITA-TMS-IBA160201	IITA-TMS-IBA141092	IITA-TMS-IBA160201/IITA-TMS-IBA141092	biparental	IITA
IITA-TMS-IBA190630	Crossing Parents	IITA-TMS-IBA160112	IITA-TMS-IBA160544	IITA-TMS-IBA160112/IITA-TMS-IBA160544	biparental	IITA		Cluster 2		AA	GT	AG	AA	TT	AA	CT	AA	CC	GT	4	26.6		1
IITA-TMS-IBA190632	Crossing Parents	IITA-TMS-IBA160201	IITA-TMS-IBA160112	IITA-TMS-IBA160201/IITA-TMS-IBA160112	biparental	IITA		Cluster 2		AA	GT	AG	AA	TT	AA	CT	AG	CT	GG	4	31.3		1
IITA-TMS-IBA190648	Crossing Parents	IITA-TMS-IBA160112	IITA-TMS-IBA160201	IITA-TMS-IBA160112/IITA-TMS-IBA160201	biparental	IITA	DArTseq	Cluster 2	Cluster 2	AA	TT	GG	AA	TT	AA	CC	GG	CT	GT	3	31.8	13.57	1
IITA-TMS-IBA190649	Crossing Parents	IITA-TMS-IBA160112	IITA-TMS-IBA160019	IITA-TMS-IBA160112/IITA-TMS-IBA160019	biparental	IITA		Cluster 2		AA	GT	AG	AG	TT	AG	CC	AG	CT	GG	3	30.3		1
IITA-TMS-IBA190658	Crossing Parents	IITA-TMS-IBA160112	IITA-TMS-IBA141092	IITA-TMS-IBA160112/IITA-TMS-IBA141092	biparental	IITA		Cluster 2		AA	GT	AG	AG	TT	AA	TT	AA	CC	TT	4	31.3	17.68	1.33333
IITA-TMS-IBA190667	Crossing Parents	IITA-TMS-IBA160112	IITA-TMS-IBA160596	IITA-TMS-IBA160112/IITA-TMS-IBA160596	biparental	IITA		Cluster 2		AA	GT	AG	AG	TT	AG	TT	AA	CC	GT	4	33.6		1
IITA-TMS-IBA190680	Crossing Parents	IITA-TMS-IBA160136	IITA-TMS-IBA160112	IITA-TMS-IBA160136/IITA-TMS-IBA160112	biparental	IITA	DArTseq	Cluster 2	Cluster 2	AA	TT	GG	AG	TT	AG	CT	AG	CT	GT	4	24.1	18.49	1
IITA-TMS-IBA190687	Crossing Parents	IITA-TMS-IBA160112	IITA-TMS-IBA160008	IITA-TMS-IBA160112/IITA-TMS-IBA160008	biparental	IITA	DArTseq	Cluster 2	Cluster 2	AA	TT	GG	AA	TT	AG	CC	AG	NN	GT	4	30.2	18.59	1
IITA-TMS-IBA190712	AYT20HTCIB	IITA-TMS-IBA161509	IITA-TMS-IBA141092	IITA-TMS-IBA161509/IITA-TMS-IBA141092	biparental	IITA		Cluster 2		AA	GT	AG	AG	TT	GG	TT	AA	CC	GG	5.33333	35.0267	16.055	3
IITA-TMS-IBA200002	AYT24highTCIB	IITA-TMS-IBA161709	IITA-TMS-IKN170019	IITA-TMS-IBA161709/IITA-TMS-IKN170019	biparental	IITA		Cluster 2		AA	TT	GG	AG	TT	AA	CT	AA	NN	GG	5	19.1	19.508	1
IITA-TMS-IBA200030	AYT24highTCIB	IITA-TMS-IBA141092	IITA-TMS-IBA170025	IITA-TMS-IBA141092/IITA-TMS-IBA170025	biparental	IITA		Cluster 2		AA	GT	AG	NN	TT	AG	CT	NN	NN	GT	4.33333	22	18.9115	1
IITA-TMS-IBA200040	AYT24highTCIB	IITA-TMS-IBA141092	IITA-TMS-IBA160112	IITA-TMS-IBA141092/IITA-TMS-IBA160112	biparental	IITA		Cluster 2		AA	TT	GG	AG	TT	GG	CT	AG	CT	TT	4.33333	17.2	17.495	1
IITA-TMS-IBA200070	AYT24highTCIB	IITA-TMS-IBA141092	IITA-TMS-IBA160112	IITA-TMS-IBA141092/IITA-TMS-IBA160112	biparental	IITA		Cluster 2		AA	TT	GG	AG	TT	AG	CT	AA	CT	TT	4	23.8	16.7923	1.66667
IITA-TMS-IBA200202	AYT24highTCIB	IITA-TMS-IBA141092	IITA-TMS-IBA161709	IITA-TMS-IBA141092/IITA-TMS-IBA161709	biparental	IITA		Cluster 2		AA	GT	AG	AG	TT	AA	CC	AG	CT	GT	5	20.9	20.9493	1
IITA-TMS-IBA200205	AYT24highTCIB	IITA-TMS-IBA160036	IITA-TMS-IBA150605	IITA-TMS-IBA160036/IITA-TMS-IBA150605	biparental	IITA		Cluster 2		AA	TT	GG	AG	TT	AG	CT	AA	CT	GG	4	17.3	18.5311	1
IITA-TMS-IBA200257	Crossing Parents	IITA-TMS-IBA141092	IITA-TMS-IBA162912	IITA-TMS-IBA141092/IITA-TMS-IBA162912	biparental	IITA	DArTseq	Cluster 2	Cluster 2	AA	TT	GG	GG	TT	GG	CT	AA	CT	GT	4.5	19.35	20	1
IITA-TMS-IBA200262	Crossing Parents	IITA-TMS-IBA160203	IITA-TMS-IBA161358	IITA-TMS-IBA160203/IITA-TMS-IBA161358	biparental	IITA	DArTseq	Cluster 2	Cluster 2	AA	GG	AA	GG	TT	AG	TT	AG	CC	GG	4	23.5	19.8	3.33333
IITA-TMS-IBA200274	Crossing Parents	IITA-TMS-IBA141092	GM5185-21	IITA-TMS-IBA141092/GM5185-21	biparental	IITA/CIAT	DArTseq	Cluster 1	Cluster 2	AC	GT	AG	GG	CT	AA	CC	AA	CC	GG	3	30.2	12.9	1.66667
IITA-TMS-IBA200275	AYT24highTCIB	IITA-TMS-IBA141092	GM4414-5	IITA-TMS-IBA141092/GM4414-5	biparental	IITA/CIAT		Cluster 1		AC	GT	AG	GG	CT	AA	CT	AA	CC	GT	4.66667	25.1333	20.2992	1.66667
IITA-TMS-IBA200276	Crossing Parents	IITA-TMS-IBA141092	GM4414-5	IITA-TMS-IBA141092/GM4414-5	biparental	IITA/CIAT		Cluster 1		AC	GT	AG	GG	CT	GG	CT	AA	CC	GT	4.6	26.76	19.675	1
IITA-TMS-IBA200277	Crossing Parents	IITA-TMS-IBA141092	GM4414-5	IITA-TMS-IBA141092/GM4414-5	biparental	IITA/CIAT	DArTseq	Cluster 1	Cluster 2	AC	GT	AG	GG	CT	AA	CT	AA	CC	GG	3	27.05	10.25	2
IITA-TMS-IBA200278	Crossing Parents	IITA-TMS-IBA141092	GM4414-5	IITA-TMS-IBA141092/GM4414-5	biparental	IITA/CIAT	DArTseq	Cluster 1	Cluster 2	AC	GT	AG	GG	CT	GG	CT	AA	CC	GG	3	24	19.2	1
IITA-TMS-IBA200287	AYT24highTCIB	IITA-TMS-IBA070593	GM4414-5	IITA-TMS-IBA070593/GM4414-5	biparental	IITA/CIAT		Cluster 1		AC	GT	AG	AA	CT	GG	CT	AA	NN	GT	4.66667	24.2667	18.3151	1
IITA-TMS-IBA200288	21.CET.171.CIAT.IB	IITA-TMS-IBA070593	GM4414-5	IITA-TMS-IBA070593/GM4414-5	biparental	IITA/CIAT		Cluster 1		AC	GT	AG	GG	CT	AG	CT	AG	CT	GT	4.5	26.8	13.1	1.33333
IITA-TMS-IBA200291	AYT24highTCIB	IITA-TMS-IKN170019	IITA-TMS-IBA162743	IITA-TMS-IKN170019/IITA-TMS-IBA162743	biparental	IITA		Cluster 2		AA	GT	AG	GG	TT	AG	TT	AA	CT	GG	4	22.5667	21.8191	1
IITA-TMS-IBA200294	21.CET.171.CIAT.IB	IITA-TMS-IKN170019	IITA-TMS-IBA162743	IITA-TMS-IKN170019/IITA-TMS-IBA162743	biparental	IITA		Cluster 2		AC	GT	AG	GG	CT	AA	TT	AA	CC	GG	3.5	27.1	25.3	3
IITA-TMS-IBA210632	21.CET.171.CIAT.IB	GM5205-11	C-19	GM5205-11/C-19	biparental	CIAT		Cluster 1		AC	GT	AG	GG	CT	AG	CT	AA	CC	GG	3	40.03	6.96	1.33333
IITA-TMS-IBA210633	21.CET.171.CIAT.IB	GM5205-11	C-19	GM5205-11/C-19	biparental	CIAT		Cluster 1		CC	GG	AA	GG	CC	AA	TT	AA	CC	GG	1	38.23	0.95	3
IITA-TMS-IBA210634	21.CET.171.CIAT.IB	GM5205-11	C-19	GM5205-11/C-19	biparental	CIAT		Cluster 1		AA	GG	AA	GG	TT	AG	TT	AA	CC	GG	4	35.85	14.26	2.33333
IITA-TMS-IBA210635	21.CET.171.CIAT.IB	GM5260-3	C-19	GM5260-3/C-19	biparental	CIAT		Cluster 1		AC	GT	AG	NN	CT	AG	NN	AA	CC	GG	4	38.92	9.16	1
IITA-TMS-IBA210636	21.CET.171.CIAT.IB	GM5260-3	C-19	GM5260-3/C-19	biparental	CIAT				AC	GG	AA	GG	CT	AA	TT	AA	CC	GG	4	38.13	6.67	3
IITA-TMS-IBA210637	21.CET.171.CIAT.IB	GM9009-5	C-18	GM9009-5/C-18	biparental	CIAT		Cluster 1		AC	GT	AG	GG	CT	AG	CT	AA	CC	GG	3	37.31	7.47	1
IITA-TMS-IBA210638	21.CET.171.CIAT.IB	GM9009-5	C-18	GM9009-5/C-18	biparental	CIAT		Cluster 1		AC	GT	AG	GG	CT	AG	CC	AA	CC	GG	3	41.96	7.31	1.33333
IITA-TMS-IBA210639	21.CET.171.CIAT.IB	GM9009-5	C-18	GM9009-5/C-18	biparental	CIAT		Cluster 1		AC	GT	AG	GG	CT	AG	CC	AA	CC	GG	3	35.77	10.69	1.33333
IITA-TMS-IBA210640	21.CET.171.CIAT.IB	GM9009-5	C-18	GM9009-5/C-18	biparental	CIAT		Cluster 1		AC	GG	AA	GG	CT	AG	TT	AA	CC	GG	3	35.96	9.31	2.66667
IITA-TMS-IBA210641	21.CET.171.CIAT.IB	SM4290-113	C-18	SM4290-113/C-18	biparental	CIAT	DArTseq	Cluster 1	Cluster 1	AC	GT	AG	AA	CT	AG	CT	AA	CC	GG	3	40.52	10.64	1
IITA-TMS-IBA210642	21.CET.171.CIAT.IB	SM4290-113	C-18	SM4290-113/C-18	biparental	CIAT	DArTseq	Cluster 1	Cluster 1	AC	GT	AG	AG	CT	AG	CT	AG	CC	GG	3	40.81	12.43	1
IITA-TMS-IBA210643	21.CET.171.CIAT.IB	SM4290-113	C-18	SM4290-113/C-18	biparental	CIAT	DArTseq	Cluster 1	Cluster 1	AC	GT	AG	AA	CT	AG	CT	AA	CC	GG	2	44.38	3.88	1
IITA-TMS-IBA210644	21.CET.171.CIAT.IB	SM4290-113	C-18	SM4290-113/C-18	biparental	CIAT	DArTseq	Cluster 1	Cluster 1	AC	GT	AG	AA	CT	AA	CT	AA	CC	GG	3	43.33	10.79	1
IITA-TMS-IBA210645	21.CET.171.CIAT.IB	SM4294-10	C-18	SM4294-10/C-18	biparental	CIAT		Cluster 1		AC	GT	AG	AG	CT	AG	CC	AA	CC	GG	4	41.14	8.86	2
IITA-TMS-IBA210646	21.CET.171.CIAT.IB	SM4294-10	C-18	SM4294-10/C-18	biparental	CIAT	DArTseq	Cluster 1	Cluster 1	AC	GT	AG	AA	CT	AG	CT	AA	CC	GG	4	38.53	9.44	1
IITA-TMS-IBA210647	21.CET.171.CIAT.IB	SM4294-10	C-18	SM4294-10/C-18	biparental	CIAT		Cluster 1		AC	GT	AG	AA	CT	AG	CT	AA	CC	GG	4	35.11	8.1	1
IITA-TMS-IBA210648	21.CET.171.CIAT.IB	SM4294-10	C-18	SM4294-10/C-18	biparental	CIAT		Cluster 1		AC	GG	AA	AG	CT	AA	TT	AA	CC	GG	4	35.53	9.54	2.33333
IITA-TMS-IBA210649	21.CET.171.CIAT.IB	SM4294-57	C-19	SM4294-57/C-19	biparental	CIAT
IITA-TMS-IBA210650	21.CET.171.CIAT.IB	SM4294-57	C-19	SM4294-57/C-19	biparental	CIAT		Cluster 1		AC	GT	AG	GG	CT	AG	CC	AA	CC	GG	4	38.7	6.62	1.66667
IITA-TMS-IBA210651	21.CET.171.CIAT.IB	SM4315-6	C-19	SM4315-6/C-19	biparental	CIAT		Cluster 1		AC	GT	AG	AG	CT	AG	CT	AA	CC	GG	4	37.26	9.19	1
IITA-TMS-IBA210652	21.CET.171.CIAT.IB	SM4315-19	C-39	SM4315-19/C-39	biparental	CIAT
IITA-TMS-IBA210653	21.CET.171.CIAT.IB	C-243	GM5260-3	C-243/GM5260-3	biparental	CIAT	DArTseq	Cluster 1	Cluster 1	AC	GT	AG	AA	CT	GG	CT	AA	CC	GG	3	46.63	8.9	1.66667
IITA-TMS-IBA210654	21.CET.171.CIAT.IB	C-243	SM4294-57	C-243/SM4294-57	biparental	CIAT		Cluster 1		AC	GT	AG	AG	CT	GG	NN	AA	CC	GG	5	39	12.92	1
IITA-TMS-IBA210655	21.CET.171.CIAT.IB	C-243	SM4294-57	C-243/SM4294-57	biparental	CIAT	DArTseq		Cluster 1
IITA-TMS-IBA210656	21.CET.171.CIAT.IB	C-243	SM4294-57	C-243/SM4294-57	biparental	CIAT	DArTseq	Cluster 1	Cluster 1	AC	GT	AG	AG	CT	AG	CT	AA	CC	GG	4	36.7	12.87	2
IITA-TMS-IBA210657	21.CET.171.CIAT.IB	C-243	SM4294-57	C-243/SM4294-57	biparental	CIAT				AC	GG	AA	AG	CT	GG	CT	AA	CC	GG	4	32.82	8.45	2
IITA-TMS-IBA210658	21.CET.171.CIAT.IB	C-243	SM4315-19	C-243/SM4315-19	biparental	CIAT		Cluster 1		AC	GT	AG	AG	CT	AG	CT	AA	CC	GG	2	43.72	2.58	1.33333
IITA-TMS-IBA210659	21.CET.171.CIAT.IB	C-243	SM4315-19	C-243/SM4315-19	biparental	CIAT		Cluster 1		AC	GT	AG	AG	CT	AG	CT	AA	CC	GG	1	42.36	4.03	2
IITA-TMS-IBA210660	21.CET.171.CIAT.IB	C-243	SM4315-19	C-243/SM4315-19	biparental	CIAT		Cluster 1		AC	GT	AG	AG	CT	AA	CT	AA	CC	GG	4	40.12	10.56	2.33333
IITA-TMS-IBA210661	21.CET.171.CIAT.IB	C-243	SM4315-19	C-243/SM4315-19	biparental	CIAT		Cluster 1		AC	GT	AG	AG	CT	GG	CT	AA	CC	GG	5	41.07	12.48	1.33333
IITA-TMS-IBA210662	21.CET.171.CIAT.IB	C-413	SM4294-57	C-413/SM4294-57	biparental	CIAT		Cluster 1		AC	GT	AG	GG	CT	AG	NN	AA	CC	GG	4	40.33	9.26	1
IITA-TMS-IBA210663	21.CET.171.CIAT.IB	C-413	SM4294-57	C-413/SM4294-57	biparental	CIAT		Cluster 1		AC	GG	AA	GG	CT	NN	CT	AA	CC	GG	2	39.41	4.38	3.5
IITA-TMS-IBA210664	21.CET.171.CIAT.IB	C-18	GM3736-40	C-18/GM3736-40	biparental	CIAT		Cluster 1		CC	GT	AG	AG	CC	AG	NN	AG	CC	GG	2	43.74	2.24	1
IITA-TMS-IBA210665	21.CET.171.CIAT.IB	C-33	GM3736-40	C-33/GM3736-40	biparental	CIAT		Cluster 1		AC	GT	AG	AG	CT	AG	NN	AG	CC	GG	1	43.38	1.94	1.33333
IITA-TMS-IBA210666	21.CET.171.CIAT.IB	C-33	GM3736-40	C-33/GM3736-40	biparental	CIAT	DArTseq	Cluster 1	Cluster 1	CC	NN	AG	AG	CC	AG	NN	AG	CC	GG	1	42.91	0.3	1
IITA-TMS-IBA210667	21.CET.171.CIAT.IB	C-33	GM3736-40	C-33/GM3736-40	biparental	CIAT	DArTseq		Cluster 1
IITA-TMS-IBA210668	21.CET.171.CIAT.IB	C-33	GM3736-40	C-33/GM3736-40	biparental	CIAT	DArTseq	Cluster 1	Cluster 1	AC	GT	AG	AG	CT	AG	NN	AA	CC	GG	3	43.53	8.86	1.33333
IITA-TMS-IBA210669	21.CET.171.CIAT.IB	C-33	GM3736-40	C-33/GM3736-40	biparental	CIAT		Cluster 1		AC	GT	AG	AG	CT	AG	NN	AA	CC	GG	3	37.1	10.09	1.33333
IITA-TMS-IBA210670	21.CET.171.CIAT.IB	C-33	GM3736-40	C-33/GM3736-40	biparental	CIAT		Cluster 1		CC	GT	AG	AG	CC	AG	NN	AG	CC	GG	2	40.45	1.14	1
IITA-TMS-IBA210671	21.CET.171.CIAT.IB	C-33	GM3736-40	C-33/GM3736-40	biparental	CIAT		Cluster 1		CC	GT	AG	GG	CC	AG	NN	AG	CC	GG	2	43.29	1.14	1
IITA-TMS-IBA210672	21.CET.171.CIAT.IB	C-33	GM3736-40	C-33/GM3736-40	biparental	CIAT		Cluster 1		CC	GT	AG	AG	CC	AG	TT	AG	CC	GG	1	46	2.19	1.33333
IITA-TMS-IBA210673	21.CET.171.CIAT.IB	C-413	GM3736-40	C-413/GM3736-40	biparental	CIAT		Cluster 1		CC	GG	AA	GG	CC	AG	TT	AG	CC	GG	2	42.69	1.29	1
IITA-TMS-IBA210674	21.CET.171.CIAT.IB	C-413	GM3736-40	C-413/GM3736-40	biparental	CIAT		Cluster 1		AC	GT	AG	GG	CT	GG	NN	AA	CC	GG	2	46.58	3.24	1.33333
IITA-TMS-IBA210675	21.CET.171.CIAT.IB	SM3882-76	C-243	SM3882-76/C-243	biparental	CIAT		Cluster 1		NN	GT	AG	GG	CT	AG	CT	AG	CC	GG	2	41.12	2.24	1
IITA-TMS-IBA210676	21.CET.171.CIAT.IB	SM3882-76	C-243	SM3882-76/C-243	biparental	CIAT		Cluster 1		AC	GT	AG	AA	CT	AA	CT	AA	CC	GG				1.33333
IITA-TMS-IBA210677	21.CET.171.CIAT.IB	SM3882-76	C-243	SM3882-76/C-243	biparental	CIAT		Cluster 1		AC	GT	AG	GG	CT	AA	CT	AA	CC	GG	4	39.53	10.93	1
IITA-TMS-IBA210678	21.CET.171.CIAT.IB	SM3882-76	C-243	SM3882-76/C-243	biparental	CIAT		Cluster 1		AC	GT	AG	AA	CT	AG	CT	AG	CC	GG	3	35.03	9.89	1
IITA-TMS-IBA210679	21.CET.171.CIAT.IB	GM8375-15	C-39	GM8375-15/C-39	biparental	CIAT		Cluster 1		AC	GT	AG	AA	CT	AG	CT	AA	CC	GG	2	39.33	6.76	1.33333
IITA-TMS-IBA210680	21.CET.171.CIAT.IB	GM8375-15	C-39	GM8375-15/C-39	biparental	CIAT		Cluster 1		AC	GG	NN	GG	CT	GG	CC	AA	CC	GG	2	38.48	6.11	2.33333
IITA-TMS-IBA210681	21.CET.171.CIAT.IB	GM9221-2	C-19	GM9221-2/C-19	biparental	CIAT		Cluster 1		AC	GT	AG	GG	CT	AG	CT	AA	CC	GG	4	28.47	9.94	1.66667
IITA-TMS-IBA210682	21.CET.171.CIAT.IB	GM9221-2	C-19	GM9221-2/C-19	biparental	CIAT		Cluster 1		AC	GT	AG	GG	CT	AA	CC	AA	CC	GG	4	37.13	10.34	1
IITA-TMS-IBA210683	21.CET.171.CIAT.IB	GM9302-4	C-243	GM9302-4/C-243	biparental	CIAT
IITA-TMS-IBA210684	21.CET.171.CIAT.IB	GM9302-4	C-243	GM9302-4/C-243	biparental	CIAT		Cluster 1		AC	GT	AG	AA	CT	AG	CC	AA	CC	GG	4	35.49	10.88	1.33333
IITA-TMS-IBA210685	21.CET.171.CIAT.IB	GM9302-4	C-243	GM9302-4/C-243	biparental	CIAT		Cluster 1		AC	GT	AG	AG	CT	GG	CC	AA	CC	GG	4	37.78	7.01	1
IITA-TMS-IBA210686	21.CET.171.CIAT.IB	GM9302-4	C-243	GM9302-4/C-243	biparental	CIAT		Cluster 1		AC	GT	AG	AG	CT	GG	CC	AA	CC	GG	4	34.22	8.81	1.33333
IITA-TMS-IBA210687	21.CET.171.CIAT.IB	GM9302-4	C-243	GM9302-4/C-243	biparental	CIAT		Cluster 1		AC	GG	AA	GG	CT	GG	TT	AA	CC	GG	4	37.08	6.52	2.66667
IITA-TMS-IBA210688	21.CET.171.CIAT.IB	GM9302-4	C-243	GM9302-4/C-243	biparental	CIAT		Cluster 1		AC	GT	AG	AG	NN	GG	CC	AA	CC	GG	4	42.66	7.27	1.33333
IITA-TMS-IBA210689	21.CET.171.CIAT.IB	GM9327-2	C-243	GM9327-2/C-243	biparental	CIAT		Cluster 1		AC	GT	AG	AG	CT	GG	CT	AA	CC	GG	4	45.26	8.32	1
IITA-TMS-IBA210690	21.CET.171.CIAT.IB	GM9329-3	C-18	GM9329-3/C-18	biparental	CIAT		Cluster 1		AC	GG	AA	AG	CT	AA	TT	AA	CC	GG	3	38.99	6.41	3
IITA-TMS-IBA210691		GM9329-3	C-18	GM9329-3/C-18	biparental	CIAT		Cluster 1		AC	GG	AA	GG	CT	AG	TT	AG	CC	GG	3	37.23	9.64	2.66667
IITA-TMS-IBA210692	21.CET.171.CIAT.IB	GM9329-3	C-18	GM9329-3/C-18	biparental	CIAT		Cluster 1		AC	GT	AG	AG	CT	AG	CT	AG	CC	GG	4	42.69	8.07	2
IITA-TMS-IBA210693	21.CET.171.CIAT.IB	GM9329-3	C-18	GM9329-3/C-18	biparental	CIAT	DArTseq	Cluster 1	Cluster 1	AC	GT	AG	AG	CT	AA	CT	AA	CC	GG	4	44.74	7.55	1
IITA-TMS-IBA210694	21.CET.171.CIAT.IB	GM9329-3	C-39	GM9329-3/C-39	biparental	CIAT		Cluster 1		AC	GT	AG	AG	CT	AA	CT	AG	CC	GG	2	38.02	7.55	1
IITA-TMS-IBA210695	21.CET.171.CIAT.IB	GM9329-3	C-39	GM9329-3/C-39	biparental	CIAT		Cluster 1		AC	GT	AG	AG	CT	AG	CT	AG	CC	GG	3	41.69	6.71	1
IITA-TMS-IBA210696	21.CET.171.CIAT.IB	GM9329-3	C-39	GM9329-3/C-39	biparental	CIAT
IITA-TMS-IBA210697	21.CET.171.CIAT.IB	GM9329-3	C-39	GM9329-3/C-39	biparental	CIAT		Cluster 1		AC	GG	AA	GG	CT	AG	TT	AG	CC	GG	4	35.33	8.27	2.33333
IITA-TMS-IBA210698	21.CET.171.CIAT.IB	GM9329-3	C-39	GM9329-3/C-39	biparental	CIAT		Cluster 1		AC	GT	AG	GG	CT	AG	CT	AG	CC	GG	3	32.91	10.16	1.33333
IITA-TMS-IBA210699	21.CET.171.CIAT.IB	GM9329-3	C-243	GM9329-3/C-243	biparental	CIAT		Cluster 1		AC	GT	AG	AG	CT	GG	CT	AG	CC	GG	4	39.97	9.41	1
IITA-TMS-IBA210700	21.CET.171.CIAT.IB	GM9329-3	C-243	GM9329-3/C-243	biparental	CIAT		Cluster 1		AC	GT	AG	AG	CT	AG	CT	AG	CC	GG	4	39.54	9.41	1
IITA-TMS-IBA210701	21.CET.171.CIAT.IB	GM9331-1	C-18	GM9331-1/C-18	biparental	CIAT	DArTseq	Cluster 1	Cluster 1	AC	GT	AG	AG	CT	AG	CT	AG	CC	GG	4	39.31	11.48	1.33333
IITA-TMS-IBA210702	21.CET.171.CIAT.IB	GM9331-1	C-18	GM9331-1/C-18	biparental	CIAT	DArTseq	Cluster 1	Cluster 1	AC	GT	AG	GG	CT	AA	CT	AA	CC	GG	4	41.4	11.23	1
IITA-TMS-IBA210703	21.CET.171.CIAT.IB	GM9353-15	C-18	GM9353-15/C-18	biparental	CIAT		Cluster 1		AC	GT	AG	AA	CT	AA	CT	AA	CC	GG	4	36.9	9.51	1.66667
IITA-TMS-IBA210704	21.CET.171.CIAT.IB	GM9353-15	C-18	GM9353-15/C-18	biparental	CIAT		Cluster 1		AC	GT	AG	AA	CT	AA	CT	AA	CC	GG	4	38.74	9.39	1
IITA-TMS-IBA210705	21.CET.171.CIAT.IB	GM9353-15	C-243	GM9353-15/C-243	biparental	CIAT		Cluster 1		AC	GT	AG	AG	CT	GG	CT	AA	CC	GG	4	39.68	14.29	1.66667
IITA-TMS-IBA210706	21.CET.171.CIAT.IB	GM9353-84	C-18	GM9353-84/C-18	biparental	CIAT		Cluster 1		AC	GG	AA	GG	CT	AG	TT	AA	CC	GG	4	29.99	9.36	2.66667
IITA-TMS-IBA210707	21.CET.171.CIAT.IB	GM9353-84	C-18	GM9353-84/C-18	biparental	CIAT		Cluster 1		AC	GG	AA	NN	CT	AG	TT	AA	CC	GG	3	22.48	9.11	3.33333
IITA-TMS-IBA210708	21.CET.171.CIAT.IB	GM9353-84	C-18	GM9353-84/C-18	biparental	CIAT		Cluster 1		AC	GT	AG	AG	CT	AG	CC	AA	CC	GG	4	40.71	12.97	1.66667
IITA-TMS-IBA210709	21.CET.171.CIAT.IB	GM9353-98	C-18	GM9353-98/C-18	biparental	CIAT		Cluster 1
IITA-TMS-IBA210710	21.CET.171.CIAT.IB	GM9353-98	C-18	GM9353-98/C-18	biparental	CIAT
IITA-TMS-IBA210711	21.CET.171.CIAT.IB	GM9353-98	C-18	GM9353-98/C-18	biparental	CIAT		Cluster 1		AC	GT	AG	GG	CT	AG	CT	AA	CC	GG	4	42.14	8.58	2
IITA-TMS-IBA210713	21.CET.171.CIAT.IB	GM9353-98	C-243	GM9353-98/C-243	biparental	CIAT		Cluster 1		AC	GT	AG	AG	CT	AG	CC	AA	CC	GG	3	39.9	8.15	1.33333
IITA-TMS-IBA210714	21.CET.171.CIAT.IB	GM9353-98	C-243	GM9353-98/C-243	biparental	CIAT		Cluster 1		AC	GT	AG	GG	CT	AG	CC	AA	CC	GG	4	45.81	8.96	2
IITA-TMS-IBA210715	21.CET.171.CIAT.IB	GM9353-98	C-243	GM9353-98/C-243	biparental	CIAT		Cluster 1		AC	GT	AG	AG	CT	GG	CC	AA	CC	GG	4	45.19	8.62	1.66667
IITA-TMS-IBA210716	21.CET.171.CIAT.IB	GM9380-9	C-18	GM9380-9/C-18	biparental	CIAT		Cluster 1		AC	GG	AA	AG	CT	AG	TT	AA	CC	GG	3	37.01	10.64	2.66667
IITA-TMS-IBA210717	21.CET.171.CIAT.IB	GM9380-9	C-18	GM9380-9/C-18	biparental	CIAT		Cluster 1		AC	GT	AG	AG	CT	AG	CT	NN	CC	GG	3	41.42	12.03	1
IITA-TMS-IBA210718	21.CET.171.CIAT.IB	GM9380-9	C-18	GM9380-9/C-18	biparental	CIAT		Cluster 1		AC	GT	AG	AG	CT	AG	CT	AA	CC	GG	3	44.95	9.81	1
IITA-TMS-IBA210719	21.CET.171.CIAT.IB	GM9380-9	C-18	GM9380-9/C-18	biparental	CIAT		Cluster 1		AC	GT	AG	AG	CT	AG	NN	AA	CC	GG	4	40.63	9.44	1
IITA-TMS-IBA210720	21.CET.171.CIAT.IB	GM9380-9	C-18	GM9380-9/C-18	biparental	CIAT		Cluster 1		AC	GT	AG	AG	CT	AA	CT	AG	CC	GG	4	35.33	12.67	1
IITA-TMS-IBA210721	21.CET.171.CIAT.IB	GM9417-7	C-18	GM9417-7/C-18	biparental	CIAT	DArTseq	Cluster 1	Cluster 1	AC	GT	AG	GG	CT	AG	CT	AA	CC	GG	3	40.28	8.37	1
IITA-TMS-IBA210722	21.CET.171.CIAT.IB	GM9417-7	C-18	GM9417-7/C-18	biparental	CIAT		Cluster 1		AC	GT	AG	AA	CT	AG	CT	AA	CC	GG	4	37.73	6.67	1.33333
IITA-TMS-IBA210723	21.CET.171.CIAT.IB	GM9417-7	C-243	GM9417-7/C-243	biparental	CIAT		Cluster 1		AC	GT	AG	AA	CT	AG	CT	AA	CC	GG	2	45.89	2.44	1.33333
IITA-TMS-IBA210724	21.CET.171.CIAT.IB	GM9417-7	C-243	GM9417-7/C-243	biparental	CIAT	DArTseq	Cluster 1	Cluster 1	AC	GT	AG	AA	CT	AG	CT	AA	CC	GG	2	42.41	4.13	1
IITA-TMS-IBA210725	21.CET.171.CIAT.IB	GM9499-10	C-18	GM9499-10/C-18	biparental	CIAT		Cluster 1		NN	GT	AG	AA	CT	AA	CC	AA	CC	GG	3	35.14	8.52	1
IITA-TMS-IBA210726	21.CET.171.CIAT.IB	GM9499-10	C-243	GM9499-10/C-243	biparental	CIAT		Cluster 1		AC	GT	AG	AA	CT	AA	CC	AA	CC	GG	3	40.63	8.72	1
IITA-TMS-IBA210727	21.CET.171.CIAT.IB	GM9499-13	C-18	GM9499-13/C-18	biparental	CIAT	DArTseq	Cluster 1	Cluster 1	AC	GT	AG	AG	CT	AA	CT	AG	CC	GG	3	45.36	8.2	1
IITA-TMS-IBA210728	21.CET.171.CIAT.IB	GM9499-82	C-18	GM9499-82/C-18	biparental	CIAT		Cluster 1		AC	GT	AG	GG	CT	AA	CC	AG	CC	GG	3	37.78	9.91	1
IITA-TMS-IBA210729	21.CET.171.CIAT.IB	GM9499-82	C-243	GM9499-82/C-243	biparental	CIAT	DArTseq	Cluster 1	Cluster 1	AC	GT	AG	AG	CT	AG	CC	AG	CC	GG	3	35.9	8.81	1.33333
IITA-TMS-IBA210730	21.CET.171.CIAT.IB	GM9499-82	C-243	GM9499-82/C-243	biparental	CIAT
IITA-TMS-IBA210731	21.CET.171.CIAT.IB	SM3882-9	C-243	SM3882-9/C-243	biparental	CIAT		Cluster 1		AC	GT	AG	GG	CT	AG	CT	AA	CC	GG	3	38.57	11.18	1
IITA-TMS-IBA210732	21.CET.171.CIAT.IB	SM4387-15	C-243	SM4387-15/C-243	biparental	CIAT	DArTseq	Cluster 1	Cluster 1	AC	GT	AG	GG	CT	AG	CT	AA	CC	GG	4	38.11	5.18	1
IITA-TMS-IBA210733	21.CET.171.CIAT.IB	SM4387-15	C-243	SM4387-15/C-243	biparental	CIAT		Cluster 1		AC	GT	AG	AG	CT	GG	NN	AA	CC	GG	3	35.97	8.91	1
IITA-TMS-IBA210734	21.CET.171.CIAT.IB	SM4402-8	C-243	SM4402-8/C-243	biparental	CIAT		Cluster 1		AC	GT	AG	AG	CT	AA	NN	AA	CC	GG	3	37.34	10.96	1
IITA-TMS-IBA210735	21.CET.171.CIAT.IB	C-243	GM8373-15	C-243/GM8373-15	biparental	CIAT		Cluster 1		AC	GT	AG	AG	CT	AG	CT	AA	CC	GG	3	40.75	8.25	1
IITA-TMS-IBA210736	21.CET.171.CIAT.IB	C-413	GM8373-47	C-413/GM8373-47	biparental	CIAT		Cluster 1		AC	GT	AG	GG	CT	GG	CT	AA	CC	GG	4	39.77	10.14	1
IITA-TMS-IBA210737	21.CET.171.CIAT.IB	C-413	SM4439-5	C-413/SM4439-5	biparental	CIAT	DArTseq	Cluster 1	Cluster 1	AC	GT	AG	GG	CT	AA	CT	AA	CC	GG	4	42.63	9.89	1
IITA-TMS-IBA210738	21.CET.171.CIAT.IB	C-413	SM4507-9	C-413/SM4507-9	biparental	CIAT		Cluster 1		AC	GT	AG	GG	CT	AG	CT	AA	CC	GG	4	42.55	9.71	1
IITA-TMS-IBA210739	21.CET.171.CIAT.IB	C-413	SM4507-9	C-413/SM4507-9	biparental	CIAT	DArTseq	Cluster 1	Cluster 1	AC	GT	AG	GG	CT	AA	CT	AA	CC	GG	4	41.49	9.74	1
IITA-TMS-IBA210740	21.CET.171.CIAT.IB	SM4475-84	C-18	SM4475-84/C-18	biparental	CIAT		Cluster 1		AC	GT	AG	AG	CT	AG	CT	AA	CC	GG	3	40.1	8.05	1
IITA-TMS-IBA210741	21.CET.171.CIAT.IB	SM4475-84	C-18	SM4475-84/C-18	biparental	CIAT
IITA-TMS-IBA210742	21.CET.171.CIAT.IB	SM4483-7	C-243	SM4483-7/C-243	biparental	CIAT		Cluster 1		AC	GT	AG	GG	CT	AG	NN	AA	CC	GG	3	35.96	7.82	1
IITA-TMS-IBA210743	21.CET.171.CIAT.IB	SM4489-25	C-19	SM4489-25/C-19	biparental	CIAT		Cluster 1		CC	GT	AG	GG	CC	AG	CT	AA	CC	GG	1	43.4	1.94	1
IITA-TMS-IBA210744	21.CET.171.CIAT.IB	SM4496-10	C-19	SM4496-10/C-19	biparental	CIAT	DArTseq	Cluster 1	Cluster 1	AC	GT	AG	GG	CT	AA	CC	AA	CC	GG	3	35.02	9.44	1
IITA-TMS-IBA210745	21.CET.171.CIAT.IB	SM4501-3	C-39	SM4501-3/C-39	biparental	CIAT		Cluster 1		AC	GT	AG	AG	CT	AG	CT	AA	CC	GG	4	35.16	12.3	1
IITA-TMS-IBA210746	21.CET.171.CIAT.IB	SM4501-3	C-39	SM4501-3/C-39	biparental	CIAT		Cluster 1		AC	GT	AG	AG	CT	GG	CT	AA	CC	GG	4	41.66	13.89	1
IITA-TMS-IBA210747	21.CET.171.CIAT.IB	SM4501-3	C-39	SM4501-3/C-39	biparental	CIAT		Cluster 1		AC	GT	AG	GG	CT	AG	CT	AA	CC	GG	2	36.72	10.69	1.33333
IITA-TMS-IBA210748	21.CET.171.CIAT.IB	SM4503-13	C-39	SM4503-13/C-39	biparental	CIAT		Cluster 1		AC	GT	AG	AA	CT	AG	TT	AA	CC	GG	3	40.73	4.82	1
IITA-TMS-IBA210749	21.CET.171.CIAT.IB	SM4508-4	C-413	SM4508-4/C-413	biparental	CIAT	DArTseq	Cluster 1	Cluster 1	AC	GT	AG	AG	CT	AG	CT	AA	CC	GG	2	42.1	2.14	1
IITA-TMS-IBA210750	21.CET.171.CIAT.IB	C-413	SM4464-22	C-413/SM4464-22	biparental	CIAT		Cluster 1		AC	GT	AG	GG	CT	GG	CT	AA	CC	GG	3	39.98	5.23	1
IITA-TMS-IBA210751	21.CET.171.CIAT.IB	GM9352-8	C-18	GM9352-8/C-18	biparental	CIAT	DArTseq	Cluster 1	Cluster 1	AC	GT	AG	AA	CT	AG	CT	AA	CC	GG	4	45.85	9.89	1.33333
IITA-TMS-IBA210752	21.CET.171.CIAT.IB	GM9352-8	C-19	GM9352-8/C-19	biparental	CIAT		Cluster 1		AC	TT	GG	AA	CT	GG	CT	AA	CC	GG	4	39.51	13.7	1.33333
IITA-TMS-IBA210753	21.CET.171.CIAT.IB	GM9352-8	C-19	GM9352-8/C-19	biparental	CIAT		Cluster 1		AC	NN	GG	GG	CT	AG	CT	AA	CC	GG	4	40.25	9.81	1.66667
IITA-TMS-IBA210754	21.CET.171.CIAT.IB	GM9352-8	C-243	GM9352-8/C-243	biparental	CIAT		Cluster 1		AC	GT	AG	AA	CT	GG	CT	AA	CC	GG	4	41.74	11.25	1.66667
IITA-TMS-IBA210755	21.CET.171.CIAT.IB	GM9352-8	C-243	GM9352-8/C-243	biparental	CIAT		Cluster 1		AC	NN	GG	AA	CT	AG	TT	AA	CC	GG	3	43.03	9.66	1
IITA-TMS-IBA210756	21.CET.171.CIAT.IB	SM4279-160	C-19	SM4279-160/C-19	biparental	CIAT		Cluster 1		AC	GT	AG	GG	CT	AG	CT	AA	CC	GG	4	40.95	6.01	1
IITA-TMS-IBA210757	21.CET.171.CIAT.IB	SM4279-160	C-19	SM4279-160/C-19	biparental	CIAT
IITA-TMS-IBA210758	21.CET.171.CIAT.IB	SM4279-160	C-19	SM4279-160/C-19	biparental	CIAT		Cluster 1		AC	GG	AA	GG	CT	AG	TT	AA	CC	GG	3	30.33	9.39	3
IITA-TMS-IBA210759	21.CET.171.CIAT.IB	SM4279-160	C-243	SM4279-160/C-243	biparental	CIAT		Cluster 1		AC	NN	AG	AA	CT	GG	CT	AA	CC	GG	4	43.56	13.57	1
IITA-TMS-IBA210760	21.CET.171.CIAT.IB	SM3882-77	GM9353-98	SM3882-77/GM9353-98	biparental	CIAT		Cluster 1		AC	GT	AG	AA	CT	AG	TT	AA	CC	GG	5	40.84	11.13	1
IITA-TMS-IBA210761	21.CET.171.CIAT.IB	GM9353-84	SM4296-126	GM9353-84/SM4296-126	biparental	CIAT		Cluster 1		AC	GG	AA	GG	CT	NN	TT	AA	CC	GG	4	30.88	3.64	2.66667
IITA-TMS-IBA210762	21.CET.171.CIAT.IB	GM9353-98	SM4296-126	GM9353-98/SM4296-126	biparental	CIAT		Cluster 1		AC	GG	AA	AG	CT	AG	CT	AA	CC	GG	3	35.02	9.89	3.66667
IITA-TMS-IBA210763	21.CET.171.CIAT.IB	GM9329-3	SM4421-37	GM9329-3/SM4421-37	biparental	CIAT		Cluster 1		AC	GT	AG	AG	CT	AA	CT	AA	CC	GG	4	41.92	10.74	1
IITA-TMS-IBA210764	21.CET.171.CIAT.IB	GM9329-3	SM4421-37	GM9329-3/SM4421-37	biparental	CIAT		Cluster 1		AC	GT	AG	AA	CT	AA	TT	AG	CC	GG	4	40.9	11.95	1
IITA-TMS-IBA210765	21.CET.171.CIAT.IB	GM9329-3	SM4421-37	GM9329-3/SM4421-37	biparental	CIAT		Cluster 1		AC	NN	AG	GG	CT	AG	CT	AA	CC	GG	3	35.68	12.67	1
IITA-TMS-IBA210766	21.CET.171.CIAT.IB	GM3667-32		GM3667-32/NA	open	CIAT		Cluster 1		AC	GG	NN	AG	CT	AG	CT	AA	CC	GG	2	38.08	7.01	2.66667
IITA-TMS-IBA210767	21.CET.171.CIAT.IB	GM4526-14		GM4526-14/NA	open	CIAT		Cluster 1		AC	GT	AG	AG	CT	NN	CT	AA	CC	GG	3	41.26	13.32	1.33333
IITA-TMS-IBA210769	21.CET.171.CIAT.IB	GM5213-3		GM5213-3/NA	open	CIAT		Cluster 1		AC	GT	AG	AA	CT	AG	CT	AA	CC	GG	3	35.58	12.43	1
IITA-TMS-IBA210770	21.CET.171.CIAT.IB	GM9359-49		GM9359-49/NA	open	CIAT		Cluster 1		AA	GG	AA	GG	TT	AG	TT	AA	CC	GG	3	30.53	15.26	2.66667
IITA-TMS-IBA210771	21.CET.171.CIAT.IB	GM9395-21		GM9395-21/NA	open	CIAT		Cluster 1		AC	GT	AG	AA	CT	AG	CT	AA	CC	GG	3	39.93	7.06	1
IITA-TMS-IBA210773	21.CET.171.CIAT.IB	GM9444-14		GM9444-14/NA	open	CIAT		Cluster 1		AC	GG	AA	GG	CT	AG	CT	AA	CC	GG	2	34.37	6.08	2.66667
IITA-TMS-IBA210774	21.CET.171.CIAT.IB	GM9444-14		GM9444-14/NA	open	CIAT		Cluster 1		AC	GT	AG	GG	CT	AA	CC	AA	CC	GG	3	38.28	5.77	1.33333
IITA-TMS-IBA210776	21.CET.171.CIAT.IB	GM9476-2		GM9476-2/NA	open	CIAT	DArTseq	Cluster 1	Cluster 1	AC	GT	AG	GG	CT	AG	CT	AA	CC	GG	3	40.96	7.46	1
IITA-TMS-IBA210777	21.CET.171.CIAT.IB	SM3892-36		SM3892-36/NA	open	CIAT		Cluster 1		AC	GT	AG	AG	CT	AG	TT	AA	CC	GG	4	24.17	9.54	1
IITA-TMS-IBA210778	21.CET.171.CIAT.IB	C-19		C-19/NA	open	CIAT		Cluster 1		AC	GT	AG	GG	CT	AA	CC	AA	CC	GG	2	46.26	3.88	1.33333
IITA-TMS-IBA210779	21.CET.171.CIAT.IB	C-19		C-19/NA	open	CIAT		Cluster 1		CC	GT	AG	GG	CC	AA	CT	AA	CC	GG	1	39.82	1.64	1
IITA-TMS-IBA210780	21.CET.171.CIAT.IB	C-19		C-19/NA	open	CIAT		Cluster 1		AC	GT	AG	GG	CT	AG	CT	AA	CC	GG	2	39.93	6.11	1
IITA-TMS-IBA210781	21.CET.171.CIAT.IB	C-19		C-19/NA	open	CIAT	DArTseq	Cluster 1	Cluster 1	AC	GT	AG	GG	CT	AG	CC	AA	CC	GG	3	43.2	11.18	1
IITA-TMS-IBA210782	21.CET.96.YRT.Hawaii	HIL16A003	HIL16C017	HIL16A003/HIL16C017	biparental	HAWAII		Cluster 1		AA	GG	AA	GG	TT	AG	TT	AG	CT	GT			.	2.33333
IITA-TMS-IBA210783	21.CET.96.YRT.Hawaii	HIL16A003	HIL16C064	HIL16A003/HIL16C017	biparental	HAWAII		Cluster 1		AA	GG	AA	GG	TT	AG	TT	AG	CT	GG	3	32.4	11.1554	2.66667
IITA-TMS-IBA210784	21.CET.96.YRT.Hawaii	HIL16A018	HIL16C064	HIL16A003/HIL16C064	biparental	HAWAII		Cluster 1		AA	GT	AG	GG	TT	AG	CT	AG	CT	GT	3	29.8	14.8204	2.33333
IITA-TMS-IBA210785	21.CET.96.YRT.Hawaii	HIL16A018	HIL16C065	HIL16A018/HIL16C064	biparental	HAWAII		Cluster 1		CC	GG	AA	GG	CT	GG	TT	AG	CC	GG	2	39.9	2.49501	2
IITA-TMS-IBA210786	21.CET.96.YRT.Hawaii	HIL16A019	HIL16C064	HIL16A018/HIL16C065	biparental	HAWAII		Cluster 1		AC	GG	AA	GG	TT	GG	TT	AG	CT	GG	3	35.6	5.71571	2.33333
IITA-TMS-IBA210787	21.CET.96.YRT.Hawaii	HIL16A019	HIL16C064	HIL16A019/HIL16C064	biparental	HAWAII		Cluster 1		AC	GT	AG	GG	TT	AG	TT	AG	CT	GG	2	34.7	5.96421	1.33333
IITA-TMS-IBA210788	21.CET.96.YRT.Hawaii	HIL16A029	HIL16C040	HIL16A019/HIL16C064	biparental	HAWAII	DArTseq	Cluster 1	Cluster 1	AC	GT	AG	GG	TT	AG	CT	GG	CT	GG	3	32.5	7.63473	1.33333
IITA-TMS-IBA210789	21.CET.96.YRT.Hawaii	HIL16A029	HIL16C042	HIL16A022/NA	biparental	HAWAII		Cluster 1		AC	GT	AG	GG	TT	AG	CT	AG	CT	GT	3	37.2	7.98403	1.66667
IITA-TMS-IBA210790	21.CET.96.YRT.Hawaii	HIL16A029	HIL16C042	HIL16A029/HIL16C042	biparental	HAWAII		Cluster 1		AC	GG	AA	GG	CT	AG	CT	AA	CC	GT	2	45.4	3.69261	1
IITA-TMS-IBA210791	21.CET.96.YRT.Hawaii	HIL16A033	HIL16C034	HIL16A029/HIL16C042	biparental	HAWAII	DArTseq	Cluster 1	Cluster 1	AC	GG	AA	GG	CT	AG	CT	AA	CC	GT	2	42	4.14172	1
IITA-TMS-IBA210792	21.CET.96.YRT.Hawaii	HIL16C065	HIL16A026	HIL16A033/HIL16C034	biparental	HAWAII	DArTseq	Cluster 1	Cluster 1	CC	GT	AG	AA	CC	AG	CC	AA	CC	GG	1	37.1	0.398406	1.33333
IITA-TMS-IBA210793	21.CET.96.YRT.Hawaii	HIL16A057		HIL16C065/HIL16A026	open	HAWAII		Cluster 1		AC	GT	AG	GG	TT	GG	TT	AA	CC	GT	3	35.4	8.36653	2.33333
IITA-TMS-IBA210794	21.CET.96.YRT.Hawaii	HIL16C009		HIL16A057/NA	open	HAWAII	DArTseq	Cluster 1	Cluster 1	AC	TT	GG	GG	CT	AG	CC	AG	CT	GT	2	38.8	4.37376	2
IITA-TMS-IBA210795	21.CET.96.YRT.Hawaii	HIL16C009		HIL16C009/NA	open	HAWAII		Cluster 1		AA	GG	AA	GG	TT	AG	TT	GG	CT	GT	3	32.7	11.2774	2.66667
IITA-TMS-IBA210796	21.CET.96.YRT.Hawaii	HIL16C009		HIL16C009/NA	open	HAWAII	DArTseq	Cluster 1	Cluster 1	AA	GG	AA	GG	TT	AA	TT	AG	CT	GG	3	32	12.2012	2.66667
IITA-TMS-IBA210797	21.CET.96.YRT.Hawaii	HIL16C014		HIL16C009/NA	open	HAWAII		Cluster 1		AA	GG	AA	GG	TT	AG	TT	AG	CT	GT	3	28.3	8.00199	2
IITA-TMS-IBA210798	21.CET.96.YRT.Hawaii	HIL16C014		HIL16C014/NA	open	HAWAII		Cluster 1		CC	GT	AG	GG	CC	AG	CT	AA	CC	GG	2	41.4	2.28628	2
IITA-TMS-IBA210799	21.CET.96.YRT.Hawaii	HIL16C015		HIL16C014/NA	open	HAWAII	DArTseq	Cluster 1	Cluster 1	CC	GT	AG	GG	CC	AG	CT	AA	CC	GG	2	37.4	2.18688	1.33333
IITA-TMS-IBA210800	21.CET.96.YRT.Hawaii	HIL16C015		HIL16C015/NA	open	HAWAII		Cluster 1		AC	GT	AG	GG	CT	AG	CT	AG	CC	GG	4	39.2	9.06375	2
IITA-TMS-IBA210801	21.CET.96.YRT.Hawaii	HIL16C015		HIL16C015/NA	open	HAWAII	DArTseq	Cluster 1	Cluster 1	AA	GT	AG	GG	TT	AG	CC	AG	CT	GG	3	32.2	12.8486	2
IITA-TMS-IBA210802	21.CET.96.YRT.Hawaii	HIL16C015		HIL16C015/NA	open	HAWAII		Cluster 1		AA	GT	AG	GG	TT	AG	TT	AG	CT	GT	3	31.6	13.4195	2.66667
IITA-TMS-IBA210803	21.CET.96.YRT.Hawaii	HIL16C015		HIL16C015/NA	open	HAWAII	DArTseq	Cluster 1	Cluster 1	CC	GT	AG	GG	CC	AA	TT	AG	CC	GG	2	43.6	3.03785	2.33333
IITA-TMS-IBA210804	21.CET.96.YRT.Hawaii	HIL16C015		HIL16C015/NA	open	HAWAII
IITA-TMS-IBA210805	21.CET.96.YRT.Hawaii	HIL16C015		HIL16C015/NA	open	HAWAII		Cluster 1		AA	GT	AG	GG	TT	AG	TT	AG	CT	GG	3	32.6	9.95	2
IITA-TMS-IBA210807	21.CET.96.YRT.Hawaii	HIL16C015		HIL16C015/NA	open	HAWAII	DArTseq	Cluster 1	Cluster 1	AA	GT	AG	GG	TT	AG	TT	AG	CT	GG	2	29.9	8.64811	1.66667
IITA-TMS-IBA210808	21.CET.96.YRT.Hawaii	HIL16C015		HIL16C015/NA	open	HAWAII	DArTseq	Cluster 1	Cluster 1	AA	GT	AG	AG	TT	GG	CC	AA	CT	GT	3	28.6	12.2266	2
IITA-TMS-IBA210809	21.CET.96.YRT.Hawaii	HIL16C016		HIL16C015/NA	open	HAWAII		Cluster 1		AA	GT	AG	GG	TT	AG	TT	AG	CT	GT	3		12.998	2
IITA-TMS-IBA210811	21.CET.96.YRT.Hawaii	HIL16C016		HIL16C016/NA	open	HAWAII		Cluster 1		AC	GT	AG	AG	TT	AG	CT	AA	CC	GG	2	42.1	2.34531	1
IITA-TMS-IBA210812	21.CET.96.YRT.Hawaii	HIL16C016		HIL16C016/NA	open	HAWAII		Cluster 1		AA	GT	AG	GG	TT	GG	TT	AG	CC	GT	3	33.2	8.86454	3
IITA-TMS-IBA210813	21.CET.96.YRT.Hawaii	HIL16C016		HIL16C016/NA	open	HAWAII		Cluster 1		AA	GT	AG	GG	TT	GG	CT	AG	CT	GT	4	35	9.28144	2.66667
IITA-TMS-IBA210814	21.CET.96.YRT.Hawaii	HIL16C016		HIL16C016/NA	open	HAWAII		Cluster 1		AA	GT	AG	GG	TT	AG	CT	AG	CT	GG	4	33.7	12.3253	2
IITA-TMS-IBA210815	21.CET.96.YRT.Hawaii	HIL16C016		HIL16C016/NA	open	HAWAII	DArTseq	Cluster 2	Cluster 2	AA	TT	GG	AG	TT	AG	CT	AA	CC	GG	2	35.5	6.80915	1
IITA-TMS-IBA210816	21.CET.96.YRT.Hawaii	HIL16C016		HIL16C016/NA	open	HAWAII	DArTseq		Cluster 1
IITA-TMS-IBA210817	21.CET.96.YRT.Hawaii	HIL16C016		HIL16C016/NA	open	HAWAII		Cluster 1		AA	GT	AG	GG	TT	AG	CC	AG	CT	GG	3		8.66534	2.33333
IITA-TMS-IBA210818	21.CET.96.YRT.Hawaii	HIL16C017		HIL16C016/NA	open	HAWAII	DArTseq	Cluster 1	Cluster 1	AA	GT	AG	AG	TT	GG	CT	AA	CC	GT	4	40.7	9.23154	3
IITA-TMS-IBA210819	21.CET.96.YRT.Hawaii	HIL16C017		HIL16C017/NA	open	HAWAII		Cluster 1		AC	GT	AG	GG	CT	AA	CT	AG	CT	GG	3	33.4	8.91434	2
IITA-TMS-IBA210820	21.CET.96.YRT.Hawaii	HIL16C017		HIL16C017/NA	open	HAWAII		Cluster 1		AA	GT	AG	GG	TT	AA	CT	AG	CT	GG	3	29.4	10.0299	1.66667
IITA-TMS-IBA210821	21.CET.96.YRT.Hawaii	HIL16C017		HIL16C017/NA	open	HAWAII	DArTseq	Cluster 1	Cluster 1	AA	GT	AG	GG	TT	AA	CT	AG	CT	GT	3	25.6	7.40557	1.33333
IITA-TMS-IBA210822	21.CET.96.YRT.Hawaii	HIL16C017		HIL16C017/NA	open	HAWAII		Cluster 1		AC	GT	AG	GG	CT	AA	TT	AG	CT	GT	3	36.9	6.51093	3
IITA-TMS-IBA210823	21.CET.96.YRT.Hawaii	HIL16C017		HIL16C017/NA	open	HAWAII		Cluster 1		AC	GT	AG	GG	CT	AA	TT	AG	CT	GG	3	36.2	9.66135	2.66667
IITA-TMS-IBA210824	21.CET.96.YRT.Hawaii	HIL16C017		HIL16C017/NA	open	HAWAII	DArTseq	Cluster 1	Cluster 1	AC	GT	AG	GG	CT	AA	CT	AG	CT	GT	3		.	1
IITA-TMS-IBA210825	21.CET.96.YRT.Hawaii	HIL16C017		HIL16C017/NA	open	HAWAII		Cluster 1		AC	GT	AG	GG	CT	AG	TT	AA	CC	GG	3	36.1	6.03792	3.66667
IITA-TMS-IBA210826	21.CET.96.YRT.Hawaii	HIL16C017		HIL16C017/NA	open	HAWAII		Cluster 1		AC	GT	AG	AG	CT	AG	CT	AG	CT	GG	3	33.2	5.21869	1.33333
IITA-TMS-IBA210827	21.CET.96.YRT.Hawaii	HIL16C017		HIL16C017/NA	open	HAWAII		Cluster 1		AA	GT	AG	GG	TT	AA	CT	AG	CT	GG	3	31.3	10.2295	1
IITA-TMS-IBA210828	21.CET.96.YRT.Hawaii	HIL16C017		HIL16C017/NA	open	HAWAII	DArTseq	Cluster 1	Cluster 1	AC	GT	AG	GG	CT	AA	TT	AG	CT	GT	3	32.4	10.1297	2.66667
IITA-TMS-IBA210829	21.CET.96.YRT.Hawaii	HIL16C017		HIL16C017/NA	open	HAWAII		Cluster 1		AA	GT	AG	GG	TT	AA	CT	AG	CT	GT	3	26.4	11.9522	1.66667
IITA-TMS-IBA210830	21.CET.96.YRT.Hawaii	HIL16C017		HIL16C017/NA	open	HAWAII	DArTseq	Cluster 1	Cluster 1	AC	GT	AG	AG	CT	AG	TT	AG	CT	GG	3		8.96414	3
IITA-TMS-IBA210831	21.CET.96.YRT.Hawaii	HIL16C017		HIL16C017/NA	open	HAWAII		Cluster 1		AA	GT	AG	GG	TT	AA	CT	AG	CT	GT	3	32.3	9.43114	1.66667
IITA-TMS-IBA210832	21.CET.96.YRT.Hawaii	HIL16C047		HIL16C017/NA	open	HAWAII	DArTseq	Cluster 1	Cluster 1	AC	GT	AG	GG	CT	AA	CT	AG	CT	GG	3	35.5	8.88224	1.66667
IITA-TMS-IBA210833	21.CET.96.YRT.Hawaii	HIL16C049		HIL16C047/NA	open	HAWAII		Cluster 1		AC	GT	AG	GG	CT	AG	CT	AG	CT	GG	2	36.5	2.09163	1
IITA-TMS-IBA210834	21.CET.96.YRT.Hawaii	HIL16C050		HIL16C049/NA	open	HAWAII	DArTseq	Cluster 1	Cluster 1	AC	GG	AA	AG	CT	GG	TT	AG	CT	GG	1	41.7	1.39721	2.66667
IITA-TMS-IBA210835	21.CET.96.YRT.Hawaii	HIL16C050		HIL16C050/NA	open	HAWAII		Cluster 1		AC	GT	AG	GG	CT	GG	CT	AA	CT	GG	2	45	2.53479	1.66667
IITA-TMS-IBA210836	21.CET.96.YRT.Hawaii	HIL16C050		HIL16C050/NA	open	HAWAII		Cluster 1		AC	GT	AG	GG	CT	GG	CT	AG	CT	GG	2	37.2	1.88867	1.66667
IITA-TMS-IBA210837	21.CET.96.YRT.Hawaii	HIL16C050		HIL16C050/NA	open	HAWAII		Cluster 1		AC	GG	AA	GG	CT	AG	TT	AA	CT	GG	2		1.54382	2.66667
IITA-TMS-IBA210838	21.CET.96.YRT.Hawaii	HIL16C051		HIL16C050/NA	open	HAWAII	DArTseq	Cluster 1	Cluster 1	AC	GT	AG	GG	CT	GG	TT	AA	CT	GT	1	45.6	1.79641	2.66667
IITA-TMS-IBA210839	21.CET.96.YRT.Hawaii	HIL16C051		HIL16C051/NA	open	HAWAII		Cluster 1		AC	GT	AG	AG	CT	AG	CT	AG	CT	GG	2	45.3	1.39442	2.33333
IITA-TMS-IBA210840	21.CET.96.YRT.Hawaii	HIL16C051		HIL16C051/NA	open	HAWAII		Cluster 1		NN	GG	AA	AG	CT	AG	TT	AG	CT	GG	2	37.8	2.18688	3.33333
IITA-TMS-IBA210841	21.CET.96.YRT.Hawaii	HIL16C051		HIL16C051/NA	open	HAWAII		Cluster 1		AC	GG	AA	GG	CT	AA	TT	AA	CT	GG	2	39.4	1.19522	2.33333
IITA-TMS-IBA210842	21.CET.96.YRT.Hawaii	HIL16C052		HIL16C051/NA	open	HAWAII
IITA-TMS-IBA210843	21.CET.96.YRT.Hawaii	HIL16C052		HIL16C052/NA	open	HAWAII		Cluster 1		AC	GT	AG	GG	CT	AG	CC	AA	CT	GG	2	41.5	2.63419	2.33333
IITA-TMS-IBA210844	21.CET.96.YRT.Hawaii	HIL16C064		HIL16C052/NA	open	HAWAII		Cluster 1		AC	GT	AG	AG	CT	AG	TT	AA	CT	GG	3	44.1	2.34064	1.33333
IITA-TMS-IBA210845	21.CET.96.YRT.Hawaii	HIL16C064		HIL16C064/NA	open	HAWAII	DArTseq	Cluster 1	Cluster 1	AC	GT	AG	AG	TT	GG	CT	AG	CT	GG	3	33.7	16.1178	1
IITA-TMS-IBA210846	21.CET.96.YRT.Hawaii	HIL16C064		HIL16C064/NA	open	HAWAII		Cluster 1		AC	GG	AA	GG	TT	AA	TT	AG	CT	GG	3	37.1	11.0279	2.33333
IITA-TMS-IBA210847	21.CET.96.YRT.Hawaii	HIL16C065		HIL16C064/NA	open	HAWAII		Cluster 1		AC	GT	AG	GG	TT	AG	CT	AG	CT	GG	3	37.6	4.58167	1.33333
IITA-TMS-IBA210848	21.CET.96.YRT.Hawaii	HIL16C065		HIL16C065/NA	open	HAWAII
IITA-TMS-IBA210849	21.CET.96.YRT.Hawaii	HIL16C065		HIL16C065/NA	open	HAWAII	DArTseq	Cluster 1	Cluster 1	AC	GT	AG	AG	TT	GG	CT	AG	CT	GG	3	34.8	9.63074	1.33333
IITA-TMS-IBA210850	21.CET.96.YRT.Hawaii	HIL16C065		HIL16C065/NA	open	HAWAII	DArTseq	Cluster 1	Cluster 1	AC	GT	AG	AG	TT	GG	CT	AA	CT	GG			.	1.33333
IITA-TMS-IBA210851	21.CET.96.YRT.Hawaii	HIL16C065		HIL16C065/NA	open	HAWAII		Cluster 1		AC	GT	AG	AG	TT	GG	CT	AA	CT	GT	2	39	8.11753	1.33333
IITA-TMS-IBA210852	21.CET.96.YRT.Hawaii	HIL16C065		HIL16C065/NA	open	HAWAII		Cluster 1		AC	GT	AG	AG	TT	GG	TT	AG	CT	GT	3	32.4	6.70974	2.66667
IITA-TMS-IBA210853	21.CET.96.YRT.Hawaii	HIL16CO41		HIL16C065/NA	open	HAWAII	DArTseq	Cluster 1	Cluster 1	AC	GT	AG	AG	TT	GG	TT	AA	CT	GG	3	40.9	12.8231	2
IITA-TMS-IBA210854	21.CET.96.YRT.Hawaii	HIL16CO41		HIL16CO41/NA	open	HAWAII	DArTseq	Cluster 1	Cluster 1	AC	GT	AG	AA	TT	GG	CC	AG	CT	GG	1	40	2.08748	1
IITA-TMS-IBA210855	21.CET.96.YRT.Hawaii	HIL16CO41		HIL16CO41/NA	open	HAWAII	DArTseq	Cluster 1	Cluster 1	AC	GG	AA	GG	CT	AG	TT	AA	CT	GG	2	40.5	1.54076	1
IITA-TMS-IBA210856	21.CET.96.YRT.Hawaii	HIL16CO41		HIL16CO41/NA	open	HAWAII		Cluster 1		AC	TT	GG	AG	CT	GG	CT	AA	CC	GT	2	39.9	2.34531	1.33333
IITA-TMS-IBA210857	21.CET.96.YRT.Hawaii			HIL16CO41/NA	open	HAWAII		Cluster 1		AC	TT	GG	AA	TT	AG	CT	NN	CT	GG	2	39.6	4.27435	1
IITA-TMS-IKN120016	Parent of the released material	IITA-TMS-IBA070593	IITA-TMS-IBA011368	IITA-TMS-IBA070593/IITA-TMS-IBA011368	biparental	IITA		Cluster 2		AA	TT	GG	AG	TT	AG	CT	AG	CT	GT	4.27273	23.5506	12.4994	1
IITA-TMS-IKN120036	Genetic Gain	IITA-TMS-IBA070539	IITA-TMS-IBA011368	IITA-TMS-IBA070539/IITA-TMS-IBA011368	biparental	IITA		Cluster 2		AA	TT	GG	AG	TT	AG	TT	GG	CT	GT	4.125	23.7463	12.45	1
IITA-TMS-IKN130010	Biofortified released material	IITA-TMS-IBA011371		IITA-TMS-IBA011371/Unknown	open	IITA	DArTseq	Cluster 2	Cluster 2	AA	GG	AA	GG	TT	AA	TT	AG	CT	GT	3.76623	30.0993	12.9749	1
IITA-TMS-IKN150091	Crossing Parents	IITA-TMS-IBA070593	IITA-TMS-IBA011368	IITA-TMS-IBA070593/IITA-TMS-IBA011368	biparental	IITA		Cluster 2		AA	TT	GG	AG	TT	AG	CT	GG	CT	GT	3.83333	29.7308	12.3977	1
IITA-TMS-IKN170019	Crossing Parents	IITA-TMS-IBA141089	IITA-TMS-IBA141098	IITA-TMS-IBA141089/IITA-TMS-IBA141098	biparental	IITA		Cluster 2		AA	GT	AG	GG	TT	AG	NN	AA	CT	GG	4	23.6667	20.07	1
IITA-TMS-IKN170023	Crossing Parents	IITA-TMS-IBA141090		IITA-TMS-IBA141090/NA	open	IITA	DArTseq	Cluster 2	Cluster 1	AC	GG	AA	GG	CT	AG	TT	AG	CT	GG	3.5	19.5	15.55	1
IITA-TMS-IKN170038	Crossing Parents	IITA-TMS-IBA141096	IITA-TMS-IBA141104	IITA-TMS-IBA141096/IITA-TMS-IBA141104	biparental	IITA		Cluster 2		AA	GT	AG	AG	TT	AG	CT	AA	CT	GT	3.75	20	11.705	2
IITA-TMS-IKN170052	Crossing Parents	IITA-TMS-IBA141096	IITA-TMS-IBA141104	IITA-TMS-IBA141096/IITA-TMS-IBA141104	biparental	IITA		Cluster 2		AA	GT	AG	AG	TT	AG	CT	AA	CT	GG	4.5	24.75	19.315	2.33333
IITA-TMS-IKN170055	Crossing Parents	IITA-TMS-IBA141099		IITA-TMS-IBA141099/NA	open	IITA		Cluster 1		AA	TT	GG	GG	TT	AG	CC	AA	CT	GG	3.25	19.75	17.865	1
IITA-TMS-IKN170064	Crossing Parents	IITA-TMS-IBA141100		IITA-TMS-IBA141100/NA	open	IITA		Cluster 2		AC	GT	AG	GG	CT	AG	CC	AG	CT	GG	5	36	18.58	1
SM4315-19	Crossing Parents	GM3738-25		GM3738-25/NA	open	CIAT
SM4421-37	Crossing Parents	GM4547-8		GM4547-8/NA	open	CIAT		Cluster 1		AA	GG	AA	GG	TT	AA	TT	AG	CC	GG	4
TMEB419	Check Hawaii WT					IITA	DArTseq		Cluster 1
TMS13F1160P0004	Check Hawaii WT	IITA-TMS-IBA993073	IITA-TMS-IBA051740	IITA-TMS-IBA993073/IITA-TMS-IBA051740	biparental	IITA	DArTseq		Cluster 1

## Sheet: Table S3
Table S3.Putative duplicates identified from the filter set of 357 genotypes using KASP markers
Num	Sample		Similarity	Status	Origin	Origin	Origin	Location	Pedigree
1	IITA-TMS-IBA180088_28	yes	26		IITA	Crossing Parents	additional Parents	Ibadan
2	IITA-TMS-IBA180088_335	yes	26	Accessions removed	IITA	AYT24highTCIB	21ayt24highTCIB	Ibadan
3	IITA-TMS-IBA210720	yes	31		CIAT	CIAT	21.CET.171.CIAT.IB	Ibadan	GM9380-9/C-18
4	IITA-TMS-IBA210696	yes	31	Accessions removed	CIAT	CIAT	21.CET.171.CIAT.IB	Ibadan	GM9329-3/C-39
5	IITA-TMS-IBA210666	yes	48		CIAT	CIAT	21.CET.171.CIAT.IB	Ibadan	C-33/GM3736-40
6	IITA-TMS-IBA210667	yes	48	Accessions removed	CIAT	CIAT	21.CET.171.CIAT.IB	Ibadan	C-33/GM3736-40
7	IITA-TMS-IBA210817	yes	50		HAWAII	HAWAII	21.CET.96.YRT.Hawaii	Ibadan	HIL16C016/NA
8	IITA-TMS-IBA210816	yes	50	Accessions removed	HAWAII	HAWAII	21.CET.96.YRT.Hawaii	Ibadan	HIL16C016/NA
9	IITA-TMS-IBA183098	yes	81		IITA	Multiplication	Elite Yellow roots	Ibadan	IITA-TMS-IBA141092/IITA-TMS-IBA160196
10	IITA-TMS-IBA183097	yes	81	Accessions removed	IITA	Multiplication	Elite Yellow roots	Ibadan	IITA-TMS-IBA141092/IITA-TMS-IBA160196
11	IITA-TMS-IBA011368	yes	93		IITA	Crossing Parents	?	Ibadan	IITA-TMS-IBA940561/IITA-TMS-IBA940263
12	IITA-TMS-IBA141098	yes	93	Accessions removed	IITA	Genetic gain	Genetic Gain	Ubiaja	IITA-TMS-IBA120038/IITA-TMS-IBA120004
13	IITA-TMS-IBA182984_187	yes	174	Accessions removed	IITA	AYT24highTCIB	21ayt24highTCIB	Ibadan
14	IITA-TMS-IBA182984_268	yes	174		IITA	Crossing Parents	additional Parents	Ibadan
15	IITA-TMS-IBA210741	yes	176	Accessions removed	CIAT	CIAT	21.CET.171.CIAT.IB	Ibadan	SM4475-84/C-18
16	IITA-TMS-IBA210738	yes	176		CIAT	CIAT	21.CET.171.CIAT.IB	Ibadan	C-413/SM4507-9
17	IITA-TMS-IBA210645	yes	197		CIAT	CIAT	21.CET.171.CIAT.IB	Ibadan	SM4294-10/C-18
18	IITA-TMS-IBA210649	yes	197	Accessions removed	CIAT	CIAT	21.CET.171.CIAT.IB	Ibadan	SM4294-57/C-19
19	IITA-TMS-IBA182959	yes	204		IITA	Crossing Parents	added accessions	Ibadan	IITA-TMS-IBA070593/IITA-TMS-IBA160019
20	IITA-TMS-IBA182962	yes	204	Accessions removed	IITA	Crossing Parents	added accessions	Ibadan	IITA-TMS-IBA160203/IITA-TMS-IBA141092
21	IITA-TMS-IBA210757	yes	232	Accessions removed	CIAT	CIAT	21.CET.171.CIAT.IB	Ibadan	SM4279-160/C-19
22	IITA-TMS-IBA210756	yes	232		CIAT	CIAT	21.CET.171.CIAT.IB	Ibadan	SM4279-160/C-19
23	IITA-TMS-IBA180210	yes	334	Accessions removed	IITA	Crossing Parents	Parent used for crosses	Ibadan	IITA-TMS-IBA160075/IITA-TMS-IBA160063
24	IITA-TMS-IBA070593	yes	334		HAWAII	HAWAII	Check YRT Hawaii & CIAT	Ibadan	IITA-TMS-IBA011277/IITA-TMS-IBA990067

## Sheet: Table S4
Table S4.Analysis of molecular variance of the 345 unique cassava genotypes assessed using KASP markers
	Source of variation	Degree of freedom	Sum of squares	Mean sum of square	Estimate variance	% of variation
K= 2	Between cluster	1	637.535	637.535	2.10196	11.1909
	Between genotypes within cluster	343	5801.89	16.9151	0.234378	1.24784
	Within genotypes	345	5674	16.4464	16.4464	87.5612
	Total	689	12113.4	17.5812	18.7827	100
Seed source	Between seed sources	3	883.23	294.41	1.81	9.97
	Between genotypes within seed sources	341	5556.2	16.29	-0.08	-0.42
	Within genotypes	345	5674	16.45	16.45	90.45
	Total	689	12113.4	17.58	18.18	100
